# Supplementary material for: Contributions of a small collection of the terrestrial microsnails genus Diplommatina s.l. (Caenogastropoda, Cyclophoroidea, Diplommatinidae) from Myanmar, with a catalogue of recorded species and description of two new species
Source: Zookeys. 2026 Jul 17;1285:71–124. doi: 10.3897/zookeys.1285.186884 (PMC13401188; doi:10.3897/zookeys.1285.186884)
Supplement: XML Treatment for Diplommatina [file zookeys.1285.186884-treatment1.xml]

<!DOCTYPE tp:taxon-treatment
  PUBLIC "-//TaxonX//DTD Taxonomic Treatment Publishing DTD v0 20100105//EN" "tax-treatment-NSO.dtd">
<tp:taxon-treatment xmlns:tp="http://www.plazi.org/taxpub"><tp:treatment-meta><kwd-group><label>Taxon classification</label><kwd>
                  <named-content content-type="kingdom">Animalia</named-content>
                </kwd><kwd>
                  <named-content content-type="order">Architaenioglossa</named-content>
                </kwd><kwd>
                  <named-content content-type="family">Diplommatinidae</named-content>
                </kwd></kwd-group><mixed-citation publication-type="journal"><person-group><name><surname>Tongkerd</surname><given-names>Piyoros</given-names></name><name><surname>Lwin</surname><given-names>Ngwe</given-names></name><name><surname>Ablett</surname><given-names>Jonathan D.</given-names></name><name><surname>Pholyotha</surname><given-names>Arthit</given-names></name><name><surname>Annate</surname><given-names>Supunya</given-names></name><name><surname>Sutcharit</surname><given-names>Chirasak</given-names></name></person-group><article-title>Contributions of a small collection of the terrestrial microsnails genus <italic><tp:taxon-name><tp:taxon-name-part taxon-name-part-type="genus" reg="Diplommatina">Diplommatina</tp:taxon-name-part></tp:taxon-name></italic> s.l. (<tp:taxon-name><tp:taxon-name-part taxon-name-part-type="subclass" reg="Caenogastropoda">Caenogastropoda</tp:taxon-name-part></tp:taxon-name>, <tp:taxon-name><tp:taxon-name-part taxon-name-part-type="superfamily" reg="Cyclophoroidea">Cyclophoroidea</tp:taxon-name-part></tp:taxon-name>, <tp:taxon-name><tp:taxon-name-part taxon-name-part-type="family" reg="Diplommatinidae">Diplommatinidae</tp:taxon-name-part></tp:taxon-name>) from Myanmar, with a catalogue of recorded species and description of two new species</article-title><source>Zookeys</source><day>17</day><month>07</month><year>2026</year><volume>1285</volume><fpage>71</fpage><lpage>124</lpage><pub-id pub-id-type="doi">10.3897/zookeys.1285.186884</pub-id></mixed-citation></tp:treatment-meta><tp:nomenclature><label>Genus</label><tp:taxon-name><object-id xmlns:xlink="http://www.w3.org/1999/xlink" content-type="arpha" xlink:type="simple">61FF5028-ABD9-591C-ACAB-25539F119C3E</object-id>
                        		<tp:taxon-name-part taxon-name-part-type="genus" reg="Diplommatina">Diplommatina</tp:taxon-name-part>
                        	</tp:taxon-name><tp:taxon-authority>Benson, 1849</tp:taxon-authority><tp:nomenclature-citation-list><tp:nomenclature-citation><tp:taxon-name>
                    <tp:taxon-name-part taxon-name-part-type="genus" reg="Diplommatina">Diplommatina</tp:taxon-name-part>
                  </tp:taxon-name><comment> Benson, 1849: 193, 194. <xref ref-type="bibr" rid="B29">Godwin-Austen 1886</xref>: 166–169. <xref ref-type="bibr" rid="B40">Kobelt 1902</xref>: 423. <xref ref-type="bibr" rid="B34">Gude 1921</xref>: 301. <xref ref-type="bibr" rid="B92">Thiele 1929</xref>: 110, 111. <xref ref-type="bibr" rid="B96">Vermeulen 1993</xref>: 5. <xref ref-type="bibr" rid="B24">Egorov 2013</xref>: 17.</comment></tp:nomenclature-citation></tp:nomenclature-citation-list></tp:nomenclature><tp:treatment-sec sec-type="Type species"><title>Type species.</title><p><italic><tp:taxon-name><tp:taxon-name-part taxon-name-part-type="genus" reg="Bulimus">Bulimus</tp:taxon-name-part> <tp:taxon-name-part taxon-name-part-type="species" reg="folliculus">folliculus</tp:taxon-name-part></tp:taxon-name></italic> Pfeiffer, 1846, by subsequent designation of <xref ref-type="bibr" rid="B55">Nevill (1878</xref>: 284).</p></tp:treatment-sec><tp:treatment-sec sec-type="Remarks"><title>Remarks.</title><p>To date, more than 420 species and subspecies have been documented within the genus (<xref ref-type="bibr" rid="B40">Kobelt 1902</xref>; <xref ref-type="bibr" rid="B52">MolluscaBase 2025</xref>). Phylogenetic evidence indicates that the genus is polyphyletic (<xref ref-type="bibr" rid="B81">Rundell 2008</xref>; <xref ref-type="bibr" rid="B99">Webster et al. 2012</xref>; <xref ref-type="bibr" rid="B43">Köhler 2023</xref>). Consequently, several previously recognised subgenera have been elevated to generic rank, including <italic><tp:taxon-name><tp:taxon-name-part taxon-name-part-type="genus" reg="Moussonia">Moussonia</tp:taxon-name-part></tp:taxon-name></italic> Semper, 1865 and <italic><tp:taxon-name><tp:taxon-name-part taxon-name-part-type="genus" reg="Gastroptychia">Gastroptychia</tp:taxon-name-part></tp:taxon-name></italic> Kobelt &amp; Möllendorff, 1900 (<xref ref-type="bibr" rid="B54">Neubert and Bouchet 2015</xref>; <xref ref-type="bibr" rid="B18">Chen and Ablett 2024</xref>). In addition, several new genera have been proposed, such as <italic><tp:taxon-name><tp:taxon-name-part taxon-name-part-type="genus" reg="Pagodapalaina">Pagodapalaina</tp:taxon-name-part></tp:taxon-name></italic> Chen, 2025, <italic><tp:taxon-name><tp:taxon-name-part taxon-name-part-type="genus" reg="Sohtsuia">Sohtsuia</tp:taxon-name-part></tp:taxon-name></italic> Chen, 2023, and <italic><tp:taxon-name><tp:taxon-name-part taxon-name-part-type="genus" reg="Sinoarinia">Sinoarinia</tp:taxon-name-part></tp:taxon-name></italic> Chen &amp; Wu, 2020 (<xref ref-type="bibr" rid="B19">Chen and Wu 2020</xref>; <xref ref-type="bibr" rid="B20">Chen et al. 2023</xref>, <xref ref-type="bibr" rid="B21">2025</xref>).</p><p>To date, 26 species of <italic><tp:taxon-name><tp:taxon-name-part taxon-name-part-type="genus" reg="Diplommatina">Diplommatina</tp:taxon-name-part></tp:taxon-name></italic> s.l. have been reported from Myanmar. Of these, 15 species have type localities within Myanmar, whereas the remaining ten species were originally described from neighbouring countries but were listed as occurring in ‘Burma’ or ‘Burmah’ (<xref ref-type="bibr" rid="B34">Gude 1921</xref>; <xref ref-type="bibr" rid="B91">Theobald and Stoliczka 1872</xref>). In addition, three species, <italic><tp:taxon-name><tp:taxon-name-part taxon-name-part-type="genus" reg="Pagodapalaina">Pagodapalaina</tp:taxon-name-part> <tp:taxon-name-part taxon-name-part-type="species" reg="suratensis">suratensis</tp:taxon-name-part></tp:taxon-name></italic> (Panha &amp; Burch, 1998), <italic><tp:taxon-name><tp:taxon-name-part taxon-name-part-type="genus" reg="Diplommatina">D.</tp:taxon-name-part> <tp:taxon-name-part taxon-name-part-type="species" reg="akron">akron</tp:taxon-name-part></tp:taxon-name></italic> Panha &amp; Burch, 1998, and <italic><tp:taxon-name><tp:taxon-name-part taxon-name-part-type="genus" reg="Diplommatina">D.</tp:taxon-name-part> <tp:taxon-name-part taxon-name-part-type="species" reg="nimanandhi">nimanandhi</tp:taxon-name-part></tp:taxon-name></italic> Panha, Kanchanasaka &amp; Burch, 2002, previously known only from Thailand, are recorded from Myanmar for the first time in the present study.</p></tp:treatment-sec><ref-list><ref id="B29"><mixed-citation xmlns:xlink="http://www.w3.org/1999/xlink" xlink:type="simple">Godwin-Austen HH (1884, 1886, 1897 [1882–1920]) Land and freshwater <tp:taxon-name><tp:taxon-name-part taxon-name-part-type="phylum">Mollusca</tp:taxon-name-part></tp:taxon-name> of India, including South Arabia, Baluchistan, Afghanistan, Kashmir, Nepal, Burmah, Pegu, Tenasserim, Malay Peninsula, Ceylon, and other islands of the Indian Ocean. Supplementary to Messrs. Theobald and Hanley’s Conchologia Indica. Taylor &amp; Francis, London. Volume 1(1882–1887): pp. 1–257, pls 1–62; Volume 2(1897–1914): pp. 1–442, pls 63–158; Volume 3(1920): pp. 1–165, pls 159–165. [pp. 1–46, pls 63–69 (1897); pls 43–51 (1884); pp. 165–206 (1886)] <ext-link xlink:href="https://www.biodiversitylibrary.org/page/13069144" ext-link-type="uri" xlink:type="simple">https://www.biodiversitylibrary.org/page/13069144</ext-link></mixed-citation></ref><ref id="B40"><mixed-citation xmlns:xlink="http://www.w3.org/1999/xlink" xlink:type="simple">Kobelt W (1902) Das Tierreich. Eine Zusammenstellung und Kennzeichnung der rezenten Tierformen. 16. Lieferung. <tp:taxon-name><tp:taxon-name-part taxon-name-part-type="phylum">Mollusca</tp:taxon-name-part></tp:taxon-name>. <tp:taxon-name><tp:taxon-name-part taxon-name-part-type="family">Cyclophoridae</tp:taxon-name-part></tp:taxon-name>. R. Friedländer, Berlin, 662 pp. <ext-link xlink:href="https://biodiversitylibrary.org/page/1000211" ext-link-type="uri" xlink:type="simple">https://biodiversitylibrary.org/page/1000211</ext-link></mixed-citation></ref><ref id="B34"><mixed-citation xmlns:xlink="http://www.w3.org/1999/xlink" xlink:type="simple">Gude GK (1921) <tp:taxon-name><tp:taxon-name-part taxon-name-part-type="phylum">Mollusca</tp:taxon-name-part></tp:taxon-name> III (Land Operculates). The Fauna of British India, including Ceylon and Burma. Taylor and Francis, London, 386 pp.</mixed-citation></ref><ref id="B92"><mixed-citation xmlns:xlink="http://www.w3.org/1999/xlink" xlink:type="simple">Thiele J (1929 [1929–1931]) Handbuch der systematischen Weichtierkunde. 1. Band: <tp:taxon-name><tp:taxon-name-part taxon-name-part-type="class">Loricata</tp:taxon-name-part></tp:taxon-name> / <tp:taxon-name><tp:taxon-name-part taxon-name-part-type="class">Gastropoda</tp:taxon-name-part></tp:taxon-name> 1: <tp:taxon-name><tp:taxon-name-part taxon-name-part-type="subclass">Prosobranchia</tp:taxon-name-part></tp:taxon-name> (Vorderkiemer). Gustav Fischer Verlag, Jena. 778 pp. [pp. 1–376 (1929)]</mixed-citation></ref><ref id="B96"><mixed-citation xmlns:xlink="http://www.w3.org/1999/xlink" xlink:type="simple">Vermeulen JJ (1993) Notes on the non-marine molluscs of the island of Borneo 5. The genus <italic><tp:taxon-name><tp:taxon-name-part taxon-name-part-type="genus">Diplommatina</tp:taxon-name-part></tp:taxon-name></italic> (<tp:taxon-name><tp:taxon-name-part taxon-name-part-type="class">Gastropoda</tp:taxon-name-part></tp:taxon-name><tp:taxon-name><tp:taxon-name-part taxon-name-part-type="subclass">Prosobranchia</tp:taxon-name-part></tp:taxon-name>: <tp:taxon-name><tp:taxon-name-part taxon-name-part-type="family">Diplommatinidae</tp:taxon-name-part></tp:taxon-name>). Basteria 57: 3–69.</mixed-citation></ref><ref id="B24"><mixed-citation xmlns:xlink="http://www.w3.org/1999/xlink" xlink:type="simple">Egorov R (2013) A review of the genera of the terrestrial pectinibranch molluscs (synopsis mainly based on published data). <tp:taxon-name><tp:taxon-name-part taxon-name-part-type="order">Littoriniformes</tp:taxon-name-part></tp:taxon-name>: <tp:taxon-name><tp:taxon-name-part taxon-name-part-type="family">Liareidae</tp:taxon-name-part></tp:taxon-name>, <tp:taxon-name><tp:taxon-name-part taxon-name-part-type="family">Pupinidae</tp:taxon-name-part></tp:taxon-name>, <tp:taxon-name><tp:taxon-name-part taxon-name-part-type="family">Diplommatinidae</tp:taxon-name-part></tp:taxon-name>, <tp:taxon-name><tp:taxon-name-part taxon-name-part-type="family">Alycaeidae</tp:taxon-name-part></tp:taxon-name>, <tp:taxon-name><tp:taxon-name-part taxon-name-part-type="family">Cochlostomidae</tp:taxon-name-part></tp:taxon-name>. Treasure of Russian Shells, Supplement 3(3): 1–62.</mixed-citation></ref><ref id="B55"><mixed-citation xmlns:xlink="http://www.w3.org/1999/xlink" xlink:type="simple">Nevill G (1878) Hand list of <tp:taxon-name><tp:taxon-name-part taxon-name-part-type="phylum">Mollusca</tp:taxon-name-part></tp:taxon-name> in the Indian Museum, Calcutta. Part 1. <tp:taxon-name><tp:taxon-name-part taxon-name-part-type="class">Gastropoda</tp:taxon-name-part></tp:taxon-name>. <tp:taxon-name><tp:taxon-name-part taxon-name-part-type="infraclass">Pulmonata</tp:taxon-name-part></tp:taxon-name> and <tp:taxon-name><tp:taxon-name-part taxon-name-part-type="subclass">Prosobranchia</tp:taxon-name-part></tp:taxon-name> – Neurobranchia, Calcutta, 338 pp. <ext-link xlink:href="10.5962/bhl.title.11957" ext-link-type="doi" xlink:type="simple">https://doi.org/10.5962/bhl.title.11957</ext-link></mixed-citation></ref><ref id="B52"><mixed-citation xmlns:xlink="http://www.w3.org/1999/xlink" xlink:type="simple">MolluscaBase [Eds] (2025) MolluscaBase. <ext-link xlink:href="10.14284/448" ext-link-type="doi" xlink:type="simple">https://doi.org/10.14284/448</ext-link></mixed-citation></ref><ref id="B81"><mixed-citation xmlns:xlink="http://www.w3.org/1999/xlink" xlink:type="simple">Rundell RJ (2008) Cryptic diversity, molecular phylogeny and biogeography of the rock- and leaf-dwelling land snails of Belau (Republic of Palau, Oceania). Philosophical Transactions of the Royal Society B 363: 3401–3412. <ext-link xlink:href="10.1098/rstb.2008.0110" ext-link-type="doi" xlink:type="simple">https://doi.org/10.1098/rstb.2008.0110</ext-link></mixed-citation></ref><ref id="B99"><mixed-citation xmlns:xlink="http://www.w3.org/1999/xlink" xlink:type="simple">Webster NB, Van Dooren TJM, Schilthuizen M (2012) Phylogenetic reconstruction and shell evolution of the <tp:taxon-name><tp:taxon-name-part taxon-name-part-type="family">Diplommatinidae</tp:taxon-name-part></tp:taxon-name> (<tp:taxon-name><tp:taxon-name-part taxon-name-part-type="class">Gastropoda</tp:taxon-name-part></tp:taxon-name>: <tp:taxon-name><tp:taxon-name-part taxon-name-part-type="subclass">Caenogastropoda</tp:taxon-name-part></tp:taxon-name>). Molecular Phylogenetics and Evolution 63: 625–638. <ext-link xlink:href="10.1016/j.ympev.2012.02.004" ext-link-type="doi" xlink:type="simple">https://doi.org/10.1016/j.ympev.2012.02.004</ext-link></mixed-citation></ref><ref id="B43"><mixed-citation xmlns:xlink="http://www.w3.org/1999/xlink" xlink:type="simple">Köhler F (2023) Peeking back in time: Novel insights into the evolutionary relationships of diplommatinids (<tp:taxon-name><tp:taxon-name-part taxon-name-part-type="subclass">Caenogastropoda</tp:taxon-name-part></tp:taxon-name>, <tp:taxon-name><tp:taxon-name-part taxon-name-part-type="superfamily">Cyclophoroidea</tp:taxon-name-part></tp:taxon-name>) from around Australia. Zoologica Scripta 53: 78–86. <ext-link xlink:href="10.1111/zsc.12629" ext-link-type="doi" xlink:type="simple">https://doi.org/10.1111/zsc.12629</ext-link></mixed-citation></ref><ref id="B54"><mixed-citation xmlns:xlink="http://www.w3.org/1999/xlink" xlink:type="simple">Neubert E, Bouchet P (2015) The <tp:taxon-name><tp:taxon-name-part taxon-name-part-type="family">Diplommatinidae</tp:taxon-name-part></tp:taxon-name> of Fiji – a hotspot of Pacific land snail biodiversity (<tp:taxon-name><tp:taxon-name-part taxon-name-part-type="subclass">Caenogastropoda</tp:taxon-name-part></tp:taxon-name>, <tp:taxon-name><tp:taxon-name-part taxon-name-part-type="superfamily">Cyclophoroidea</tp:taxon-name-part></tp:taxon-name>). ZooKeys 487: 1–85. <ext-link xlink:href="10.3897/zookeys.487.8463" ext-link-type="doi" xlink:type="simple">https://doi.org/10.3897/zookeys.487.8463</ext-link></mixed-citation></ref><ref id="B18"><mixed-citation xmlns:xlink="http://www.w3.org/1999/xlink" xlink:type="simple">Chen Z-Y, Ablett JD (2024) Two new <italic><tp:taxon-name><tp:taxon-name-part taxon-name-part-type="genus">Gastroptychia</tp:taxon-name-part></tp:taxon-name></italic> Kobelt &amp; Möllendorff, 1900 from Darjeeling and West Khasi Hills, northeastern India (<tp:taxon-name><tp:taxon-name-part taxon-name-part-type="class">Gastropoda</tp:taxon-name-part></tp:taxon-name>: <tp:taxon-name><tp:taxon-name-part taxon-name-part-type="superfamily">Cyclophoroidea</tp:taxon-name-part></tp:taxon-name>: <tp:taxon-name><tp:taxon-name-part taxon-name-part-type="family">Diplommatinidae</tp:taxon-name-part></tp:taxon-name>). Zootaxa 5538(1): 079–088. <ext-link xlink:href="10.11646/zootaxa.5538.1.8" ext-link-type="doi" xlink:type="simple">https://doi.org/10.11646/zootaxa.5538.1.8</ext-link></mixed-citation></ref><ref id="B19"><mixed-citation xmlns:xlink="http://www.w3.org/1999/xlink" xlink:type="simple">Chen Z-Y, Wu M (2020) Two new cyclophoroid species from Hubei, China, with proposal of a new genus (<tp:taxon-name><tp:taxon-name-part taxon-name-part-type="class">Gastropoda</tp:taxon-name-part></tp:taxon-name>, <tp:taxon-name><tp:taxon-name-part taxon-name-part-type="subclass">Caenogastropoda</tp:taxon-name-part></tp:taxon-name>, <tp:taxon-name><tp:taxon-name-part taxon-name-part-type="family">Diplommatinidae</tp:taxon-name-part></tp:taxon-name> and <tp:taxon-name><tp:taxon-name-part taxon-name-part-type="family">Alycaeidae</tp:taxon-name-part></tp:taxon-name>). ZooKeys 935: 37–46. <ext-link xlink:href="10.3897/zookeys.935.51414" ext-link-type="doi" xlink:type="simple">https://doi.org/10.3897/zookeys.935.51414</ext-link></mixed-citation></ref><ref id="B20"><mixed-citation xmlns:xlink="http://www.w3.org/1999/xlink" xlink:type="simple">Chen Z-Y, Lyu Z-T, Chen H-M (2023) Integrative taxonomy revealing a troglobitic new genus of <tp:taxon-name><tp:taxon-name-part taxon-name-part-type="family">Diplommatinidae</tp:taxon-name-part></tp:taxon-name> from Jiangxi, China (<tp:taxon-name><tp:taxon-name-part taxon-name-part-type="class">Gastropoda</tp:taxon-name-part></tp:taxon-name>: <tp:taxon-name><tp:taxon-name-part taxon-name-part-type="subclass">Caenogastropoda</tp:taxon-name-part></tp:taxon-name>: <tp:taxon-name><tp:taxon-name-part taxon-name-part-type="superfamily">Cyclophoroidea</tp:taxon-name-part></tp:taxon-name>). Zootaxa 5231(4): 491–500. <ext-link xlink:href="10.11646/zootaxa.5231.4.10" ext-link-type="doi" xlink:type="simple">https://doi.org/10.11646/zootaxa.5231.4.10</ext-link></mixed-citation></ref><ref id="B21"><mixed-citation xmlns:xlink="http://www.w3.org/1999/xlink" xlink:type="simple">Chen Z-Y, Sutcharit C, Ablett JD (2025) <italic><tp:taxon-name><tp:taxon-name-part taxon-name-part-type="genus">Pagodapalaina</tp:taxon-name-part></tp:taxon-name></italic>, a new sinistral genus of <tp:taxon-name><tp:taxon-name-part taxon-name-part-type="family">Diplommatinidae</tp:taxon-name-part></tp:taxon-name> from the Malay Peninsula and Sumatra, with description of a new species from Perak, Peninsular Malaysia (<tp:taxon-name><tp:taxon-name-part taxon-name-part-type="class">Gastropoda</tp:taxon-name-part></tp:taxon-name>: <tp:taxon-name><tp:taxon-name-part taxon-name-part-type="subclass">Caenogastropoda</tp:taxon-name-part></tp:taxon-name>: <tp:taxon-name><tp:taxon-name-part taxon-name-part-type="superfamily">Cyclophoroidea</tp:taxon-name-part></tp:taxon-name>). Zootaxa 5737(3): 389–400. <ext-link xlink:href="10.11646/zootaxa.5737.3.5" ext-link-type="doi" xlink:type="simple">https://doi.org/10.11646/zootaxa.5737.3.5</ext-link></mixed-citation></ref><ref id="B91"><mixed-citation xmlns:xlink="http://www.w3.org/1999/xlink" xlink:type="simple">Theobald W, Stoliczka F (1872) Notes on Barmese and Arakanese land shells, with descriptions of a few species. Journal of the Asiatic Society of Bengal 41(2): 329–334. <ext-link xlink:href="https://www.biodiversitylibrary.org/page/37138045" ext-link-type="uri" xlink:type="simple">https://www.biodiversitylibrary.org/page/37138045</ext-link></mixed-citation></ref></ref-list></tp:taxon-treatment>
