# Supplementary material for: Contributions of a small collection of the terrestrial microsnails genus Diplommatina s.l. (Caenogastropoda, Cyclophoroidea, Diplommatinidae) from Myanmar, with a catalogue of recorded species and description of two new species
Source: Zookeys. 2026 Jul 17;1285:71–124. doi: 10.3897/zookeys.1285.186884 (PMC13401188; doi:10.3897/zookeys.1285.186884)
Supplement: XML Treatment for Diplommatina nimanandhi [file zookeys.1285.186884-treatment6.xml]

<!DOCTYPE tp:taxon-treatment
  PUBLIC "-//TaxonX//DTD Taxonomic Treatment Publishing DTD v0 20100105//EN" "tax-treatment-NSO.dtd">
<tp:taxon-treatment xmlns:tp="http://www.plazi.org/taxpub"><tp:treatment-meta><kwd-group><label>Taxon classification</label><kwd>
                  <named-content content-type="kingdom">Animalia</named-content>
                </kwd><kwd>
                  <named-content content-type="order">Architaenioglossa</named-content>
                </kwd><kwd>
                  <named-content content-type="family">Diplommatinidae</named-content>
                </kwd></kwd-group><mixed-citation publication-type="journal"><person-group><name><surname>Tongkerd</surname><given-names>Piyoros</given-names></name><name><surname>Lwin</surname><given-names>Ngwe</given-names></name><name><surname>Ablett</surname><given-names>Jonathan D.</given-names></name><name><surname>Pholyotha</surname><given-names>Arthit</given-names></name><name><surname>Annate</surname><given-names>Supunya</given-names></name><name><surname>Sutcharit</surname><given-names>Chirasak</given-names></name></person-group><article-title>Contributions of a small collection of the terrestrial microsnails genus <italic><tp:taxon-name><tp:taxon-name-part taxon-name-part-type="genus" reg="Diplommatina">Diplommatina</tp:taxon-name-part></tp:taxon-name></italic> s.l. (<tp:taxon-name><tp:taxon-name-part taxon-name-part-type="subclass" reg="Caenogastropoda">Caenogastropoda</tp:taxon-name-part></tp:taxon-name>, <tp:taxon-name><tp:taxon-name-part taxon-name-part-type="superfamily" reg="Cyclophoroidea">Cyclophoroidea</tp:taxon-name-part></tp:taxon-name>, <tp:taxon-name><tp:taxon-name-part taxon-name-part-type="family" reg="Diplommatinidae">Diplommatinidae</tp:taxon-name-part></tp:taxon-name>) from Myanmar, with a catalogue of recorded species and description of two new species</article-title><source>Zookeys</source><day>17</day><month>07</month><year>2026</year><volume>1285</volume><fpage>71</fpage><lpage>124</lpage><pub-id pub-id-type="doi">10.3897/zookeys.1285.186884</pub-id></mixed-citation></tp:treatment-meta><tp:nomenclature><label>5</label><tp:taxon-name><object-id xmlns:xlink="http://www.w3.org/1999/xlink" content-type="arpha" xlink:type="simple">599B3DC0-F67E-59FE-AA75-A0EAF8C92159</object-id>
                        		<tp:taxon-name-part taxon-name-part-type="genus" reg="Diplommatina">Diplommatina</tp:taxon-name-part> <tp:taxon-name-part taxon-name-part-type="species" reg="nimanandhi">nimanandhi</tp:taxon-name-part>
                        	</tp:taxon-name><tp:taxon-authority>Panha, Kanchanasaka &amp; Burch, 2002</tp:taxon-authority><xref ref-type="fig" rid="F9">Figs 9</xref><xref ref-type="fig" rid="F10">, 10</xref><xref ref-type="fig" rid="F11">, 11 A</xref><tp:nomenclature-citation-list><tp:nomenclature-citation><tp:taxon-name><tp:taxon-name-part taxon-name-part-type="genus" reg="Diplommatina">Diplommatina</tp:taxon-name-part> <tp:taxon-name-part taxon-name-part-type="species" reg="nimanandhi">nimanandhi</tp:taxon-name-part></tp:taxon-name><comment> Panha, Kanchanasaka &amp; Burch, 2002[1998]: 159–163, fig. 4. Type locality: Banpangcam Cave, Mae Hongson Province, Thailand. <xref ref-type="bibr" rid="B68">Panha and Burch 2005</xref>: 28, fig. 30. <xref ref-type="bibr" rid="B5">BEDO 2017</xref>: 81. <xref ref-type="bibr" rid="B38">Jirapatrasilp et al. 2023</xref>: 26.</comment></tp:nomenclature-citation></tp:nomenclature-citation-list></tp:nomenclature><tp:treatment-sec sec-type="Type material examined"><title>Type material examined.</title><p>Thailand • <bold><italic>Holotype</italic></bold>. <abbrev xmlns:xlink="http://www.w3.org/1999/xlink" content-type="institution" xlink:title="Chulalongkorn University, Museum of Zoology, Bangkok" xlink:type="simple">CUMZ</abbrev> 15379 (former Di-037; Fig. <xref ref-type="fig" rid="F9">9A</xref>) ex. from Banpangcam Cave, Mae Hongson Province; Panha coll. • <bold><italic>Paratypes</italic></bold>. <abbrev xmlns:xlink="http://www.w3.org/1999/xlink" content-type="institution" xlink:title="Chulalongkorn University, Museum of Zoology, Bangkok" xlink:type="simple">CUMZ</abbrev> 15380 (former Di-029; 14 shells); same data as for holotype.</p><fig id="F9" position="float" orientation="portrait"><object-id xmlns:xlink="http://www.w3.org/1999/xlink" content-type="doi" xlink:type="simple">10.3897/zookeys.1285.186884.figure9</object-id><object-id xmlns:xlink="http://www.w3.org/1999/xlink" content-type="arpha" xlink:type="simple">1A3EC9B6-9240-51B9-83A1-113DB4550F36</object-id><label>Figure 9.</label><caption><p><italic><tp:taxon-name><tp:taxon-name-part taxon-name-part-type="genus" reg="Diplommatina">Diplommatina</tp:taxon-name-part> <tp:taxon-name-part taxon-name-part-type="species" reg="nimanandhi">nimanandhi</tp:taxon-name-part></tp:taxon-name></italic> Panha, Kanchanasaka &amp; Burch, 2002. <bold>A</bold>. Holotype <abbrev xmlns:xlink="http://www.w3.org/1999/xlink" content-type="institution" xlink:title="Chulalongkorn University, Museum of Zoology, Bangkok" xlink:type="simple">CUMZ</abbrev> 15379 (former Di-037) from Maehongson Province, Thailand; <bold>B, C</bold>. Specimen <abbrev xmlns:xlink="http://www.w3.org/1999/xlink" content-type="institution" xlink:title="Chulalongkorn University, Museum of Zoology, Bangkok" xlink:type="simple">CUMZ</abbrev> 15453 from Mawlamyine City, Mon State, Myanmar, inset show aperture with columellaris.</p></caption><graphic xmlns:xlink="http://www.w3.org/1999/xlink" xlink:href="zookeys-1285-071_article-186884__-g009.jpg" id="oo_1718368.jpg" position="float" orientation="portrait" xlink:type="simple"><uri content-type="original_file" xlink:type="simple">https://binary.pensoft.net/fig/1718368</uri></graphic></fig></tp:treatment-sec><tp:treatment-sec sec-type="Other material"><title>Other material.</title><p>Myanmar • <abbrev xmlns:xlink="http://www.w3.org/1999/xlink" content-type="institution" xlink:title="Chulalongkorn University, Museum of Zoology, Bangkok" xlink:type="simple">CUMZ</abbrev> 15453 (4 shells; Figs <xref ref-type="fig" rid="F9">9B</xref>, <xref ref-type="fig" rid="F9">9C</xref>, <xref ref-type="fig" rid="F10">10A</xref>), <abbrev xmlns:xlink="http://www.w3.org/1999/xlink" content-type="institution" xlink:title="Chulalongkorn University, Museum of Zoology, Bangkok" xlink:type="simple">CUMZ</abbrev> 15454 (5 shells; Figs <xref ref-type="fig" rid="F10">10B</xref>, <xref ref-type="fig" rid="F11">11A</xref>) and <abbrev xmlns:xlink="http://www.w3.org/1999/xlink" content-type="institution" xlink:title="Chulalongkorn University, Museum of Zoology, Bangkok" xlink:type="simple">CUMZ</abbrev> 15455 (69 shells + 8 juveniles) from Damathat Cave, Mawlamyine City, Mon State; <named-content xmlns:xlink="http://www.w3.org/1999/xlink" content-type="dwc:verbatimCoordinates" xlink:type="simple">16°30'23.0"N, 97°48'36.3"E</named-content>; P. Tongkerd and S. Panha leg.</p><fig id="F10" position="float" orientation="portrait"><object-id xmlns:xlink="http://www.w3.org/1999/xlink" content-type="doi" xlink:type="simple">10.3897/zookeys.1285.186884.figure10</object-id><object-id xmlns:xlink="http://www.w3.org/1999/xlink" content-type="arpha" xlink:type="simple">B1D69F90-C4B4-56BF-8B64-0BA6A05B69E5</object-id><label>Figure 10.</label><caption><p><italic><tp:taxon-name><tp:taxon-name-part taxon-name-part-type="genus" reg="Diplommatina">Diplommatina</tp:taxon-name-part> <tp:taxon-name-part taxon-name-part-type="species" reg="nimanandhi">nimanandhi</tp:taxon-name-part></tp:taxon-name></italic> Panha, Kanchanasaka &amp; Burch, 2002 from Mawlamyine City, Mon State, Myanmar. <bold>A</bold>. Specimen <abbrev xmlns:xlink="http://www.w3.org/1999/xlink" content-type="institution" xlink:title="Chulalongkorn University, Museum of Zoology, Bangkok" xlink:type="simple">CUMZ</abbrev> 15453, inset show the protoconch sculpture; <bold>B</bold>. Specimen <abbrev xmlns:xlink="http://www.w3.org/1999/xlink" content-type="institution" xlink:title="Chulalongkorn University, Museum of Zoology, Bangkok" xlink:type="simple">CUMZ</abbrev> 15454.</p></caption><graphic xmlns:xlink="http://www.w3.org/1999/xlink" xlink:href="zookeys-1285-071_article-186884__-g010.jpg" id="oo_1718369.jpg" position="float" orientation="portrait" xlink:type="simple"><uri content-type="original_file" xlink:type="simple">https://binary.pensoft.net/fig/1718369</uri></graphic></fig><fig id="F11" position="float" orientation="portrait"><object-id xmlns:xlink="http://www.w3.org/1999/xlink" content-type="doi" xlink:type="simple">10.3897/zookeys.1285.186884.figure11</object-id><object-id xmlns:xlink="http://www.w3.org/1999/xlink" content-type="arpha" xlink:type="simple">9B1F9AF9-4E90-51BB-A7A4-66C04F23B1EB</object-id><label>Figure 11.</label><caption><p>Micro-CT image showing shell barrier. <bold>A</bold>. <italic><tp:taxon-name><tp:taxon-name-part taxon-name-part-type="genus" reg="Diplommatina">Diplommatina</tp:taxon-name-part> <tp:taxon-name-part taxon-name-part-type="species" reg="nimanandhi">nimanandhi</tp:taxon-name-part></tp:taxon-name></italic> Panha, Kanchanasaka &amp; Burch, 2002, specimen <abbrev xmlns:xlink="http://www.w3.org/1999/xlink" content-type="institution" xlink:title="Chulalongkorn University, Museum of Zoology, Bangkok" xlink:type="simple">CUMZ</abbrev> 15454 from Mon State, Myanmar; <bold>B</bold>. <italic><tp:taxon-name><tp:taxon-name-part taxon-name-part-type="genus" reg="Diplommatina">Diplommatina</tp:taxon-name-part> <tp:taxon-name-part taxon-name-part-type="species" reg="prolixa">prolixa</tp:taxon-name-part></tp:taxon-name></italic> sp. nov., holotype <abbrev xmlns:xlink="http://www.w3.org/1999/xlink" content-type="institution" xlink:title="Chulalongkorn University, Museum of Zoology, Bangkok" xlink:type="simple">CUMZ</abbrev> 15458 from Kayin State, Myanmar; <bold>C</bold>. <italic><tp:taxon-name><tp:taxon-name-part taxon-name-part-type="genus" reg="Diplommatina">Diplommatina</tp:taxon-name-part> <tp:taxon-name-part taxon-name-part-type="species" reg="somsakpanhai">somsakpanhai</tp:taxon-name-part></tp:taxon-name></italic> sp. nov., paratype <abbrev xmlns:xlink="http://www.w3.org/1999/xlink" content-type="institution" xlink:title="Chulalongkorn University, Museum of Zoology, Bangkok" xlink:type="simple">CUMZ</abbrev> 15461 from Tanintharyi Region, Myanmar; <bold>D</bold>. <italic><tp:taxon-name><tp:taxon-name-part taxon-name-part-type="genus" reg="Pagodapalaina">Pagodapalaina</tp:taxon-name-part> <tp:taxon-name-part taxon-name-part-type="species" reg="suratensis">suratensis</tp:taxon-name-part></tp:taxon-name></italic> (Panha &amp; Burch, 1998), specimen <abbrev xmlns:xlink="http://www.w3.org/1999/xlink" content-type="institution" xlink:title="Chulalongkorn University, Museum of Zoology, Bangkok" xlink:type="simple">CUMZ</abbrev> 15464 from Tanintharyi Region, Myanmar.</p></caption><graphic xmlns:xlink="http://www.w3.org/1999/xlink" xlink:href="zookeys-1285-071_article-186884__-g011.jpg" id="oo_1718370.jpg" position="float" orientation="portrait" xlink:type="simple"><uri content-type="original_file" xlink:type="simple">https://binary.pensoft.net/fig/1718370</uri></graphic></fig></tp:treatment-sec><tp:treatment-sec sec-type="Description"><title>Description.</title><p>Shell dextral, conical fusiform, whitish to yellowish. Shell height 2.7–2.9 mm; shell width 0.8–1.3 mm. Whorls ~6–7, rounded; spire conical; suture wide and deep. Protoconch ~1¾ whorl, with prominent round malleated pits throughout. Teleoconch with strong, delicate radial ribs: about first two whorls’ ribs regularly low then about last three whorls ribs gradually becoming more widely spaced, more prominent, sinuous, and very tall with trough-like shape at angulation, thinner near suture. Ribs with 2–3 ribs/0.5 mm on penultimate whorl; 3–4 ribs/0.5 mm on last whorl towards aperture. Spiral striations very fine, prominent, and appearing from teleoconch to aperture. Last whorl slightly narrower than penultimate whorl. Constriction externally inconspicuous; internal constriction marked with vertical ridge. Aperture circular, with two barriers: parietalis weak, low ridge to knob-like; palatalis absent; columellaris distinctly prominent ridge, continuous with peristome, slightly deflected downward toward palatal wall (Fig. <xref ref-type="fig" rid="F11">11A</xref>). Peristome broadly expanded; outer peristome broader than inner peristome. Lip thickened, multi-layered; parietal callus thickened and expanded. Columella straight and thickened. Umbilicus closed.</p></tp:treatment-sec><tp:treatment-sec sec-type="Distribution"><title>Distribution.</title><p>Previously, this species was known only from its type locality in Mae Hong Son Province, Thailand (<xref ref-type="bibr" rid="B69">Panha et al. 2002</xref>). In the present study, despite surveys at multiple localities, the species was found exclusively in Damathat Cave, Myanmar (Fig. <xref ref-type="fig" rid="F1">1A</xref>).</p></tp:treatment-sec><tp:treatment-sec sec-type="Remarks"><title>Remarks.</title><p>Among the four species <italic><tp:taxon-name><tp:taxon-name-part taxon-name-part-type="genus" reg="Diplommatina">D.</tp:taxon-name-part> <tp:taxon-name-part taxon-name-part-type="species" reg="angulata">angulata</tp:taxon-name-part></tp:taxon-name></italic> Theobald &amp; Stoliczka, 1872, <italic><tp:taxon-name><tp:taxon-name-part taxon-name-part-type="genus" reg="Diplommatina">D.</tp:taxon-name-part> <tp:taxon-name-part taxon-name-part-type="species" reg="carneola">carneola</tp:taxon-name-part></tp:taxon-name></italic>, <italic><tp:taxon-name><tp:taxon-name-part taxon-name-part-type="genus" reg="Diplommatina">D.</tp:taxon-name-part> <tp:taxon-name-part taxon-name-part-type="species" reg="crispata">crispata</tp:taxon-name-part></tp:taxon-name></italic> Stoliczka, 1871, and <italic><tp:taxon-name><tp:taxon-name-part taxon-name-part-type="genus" reg="Diplommatina">D.</tp:taxon-name-part> <tp:taxon-name-part taxon-name-part-type="species" reg="exserta">exserta</tp:taxon-name-part></tp:taxon-name></italic> Godwin-Austen, 1886, which were described from Damathat Cave, <italic><tp:taxon-name><tp:taxon-name-part taxon-name-part-type="genus" reg="Diplommatina">D.</tp:taxon-name-part> <tp:taxon-name-part taxon-name-part-type="species" reg="nimanandhi">nimanandhi</tp:taxon-name-part></tp:taxon-name></italic> is readily distinguishable by its highly prominent, trough-shaped radial ribs. The most similar species is <italic><tp:taxon-name><tp:taxon-name-part taxon-name-part-type="genus" reg="Diplommatina">D.</tp:taxon-name-part> <tp:taxon-name-part taxon-name-part-type="species" reg="crispata">crispata</tp:taxon-name-part></tp:taxon-name></italic>, which exhibits angular whorls and dense, sinuous radial ribs (<xref ref-type="bibr" rid="B40">Kobelt 1902</xref>), whereas <italic><tp:taxon-name><tp:taxon-name-part taxon-name-part-type="genus" reg="Diplommatina">D.</tp:taxon-name-part> <tp:taxon-name-part taxon-name-part-type="species" reg="nimanandhi">nimanandhi</tp:taxon-name-part></tp:taxon-name></italic> possesses more widely spaced, trough-shaped radial ribs.</p></tp:treatment-sec><tp:treatment-sec><!--Section generated to contain objects referenced in tp:taxon-treatment.--><fig id="F1" position="float" orientation="portrait"><object-id xmlns:xlink="http://www.w3.org/1999/xlink" content-type="doi" xlink:type="simple">10.3897/zookeys.1285.186884.figure1</object-id><object-id xmlns:xlink="http://www.w3.org/1999/xlink" content-type="arpha" xlink:type="simple">69338049-1D6F-5AD6-8A5D-DCDC692D7487</object-id><label>Figure 1.</label><caption><p><bold>A</bold>. Geographic distribution map of <italic><tp:taxon-name><tp:taxon-name-part taxon-name-part-type="genus" reg="Diplommatina">Diplommatina</tp:taxon-name-part></tp:taxon-name></italic> and <italic><tp:taxon-name><tp:taxon-name-part taxon-name-part-type="genus" reg="Pagodapalaina">Pagodapalaina</tp:taxon-name-part></tp:taxon-name></italic> species in Myanmar based on the specimens examined in this study. White symbols indicate previously described species. Yellow symbols indicate new species described herein; <bold>B</bold>. Western part of Damathat Hill photographed from the northern side; <bold>C</bold>. Entrance of the famous Damathat Cave, which has been designated as the type locality for several species. The cave is currently occupied by a Buddhist temple; <bold>D</bold>. <italic><tp:taxon-name><tp:taxon-name-part taxon-name-part-type="genus" reg="Diplommatina">Diplommatina</tp:taxon-name-part> <tp:taxon-name-part taxon-name-part-type="species" reg="akron">akron</tp:taxon-name-part></tp:taxon-name></italic> Panha &amp; Burch, 1998, specimen <abbrev xmlns:xlink="http://www.w3.org/1999/xlink" content-type="institution" xlink:title="Chulalongkorn University, Museum of Zoology, Bangkok" xlink:type="simple">CUMZ</abbrev> 15451 from Aye Say Tee Cave, Shan State.</p></caption><graphic xmlns:xlink="http://www.w3.org/1999/xlink" xlink:href="zookeys-1285-071_article-186884__-g001.jpg" id="oo_1718359.jpg" position="float" orientation="portrait" xlink:type="simple"><uri content-type="original_file" xlink:type="simple">https://binary.pensoft.net/fig/1718359</uri></graphic></fig></tp:treatment-sec><ref-list><ref id="B68"><mixed-citation xmlns:xlink="http://www.w3.org/1999/xlink" xlink:type="simple">Panha S, Burch JB (2005) An Introduction to the Microsnails of Thailand. Malacological Review 37/38: 1–155.</mixed-citation></ref><ref id="B5"><mixed-citation xmlns:xlink="http://www.w3.org/1999/xlink" xlink:type="simple">BEDO (2017) Land Snails: Checklist of Molluscan Biodiversity in Thailand. BEDO, Bangkok [in Thai], 300 pp.</mixed-citation></ref><ref id="B38"><mixed-citation xmlns:xlink="http://www.w3.org/1999/xlink" xlink:type="simple">Jirapatrasilp P, Tongkerd P, Sutcharit C (2023) Somsak Panha and his contribution to Southeast Asian biodiversity research. Tropical Natural History, Supplement 7: 1–30. <ext-link xlink:href="10.58837/tnh.23.7.257693" ext-link-type="doi" xlink:type="simple">https://doi.org/10.58837/tnh.23.7.257693</ext-link></mixed-citation></ref><ref id="B69"><mixed-citation xmlns:xlink="http://www.w3.org/1999/xlink" xlink:type="simple">Panha S, Kanchanasaka B, Burch JB (2002) New taxa of <italic><tp:taxon-name><tp:taxon-name-part taxon-name-part-type="genus">Diplommatina</tp:taxon-name-part></tp:taxon-name></italic> from Thailand (<tp:taxon-name><tp:taxon-name-part taxon-name-part-type="subclass">Prosobranchia</tp:taxon-name-part></tp:taxon-name>: <tp:taxon-name><tp:taxon-name-part taxon-name-part-type="family">Diplommatinidae</tp:taxon-name-part></tp:taxon-name>). Walkerana 9[1997–1998](22): 153–170.</mixed-citation></ref><ref id="B40"><mixed-citation xmlns:xlink="http://www.w3.org/1999/xlink" xlink:type="simple">Kobelt W (1902) Das Tierreich. Eine Zusammenstellung und Kennzeichnung der rezenten Tierformen. 16. Lieferung. <tp:taxon-name><tp:taxon-name-part taxon-name-part-type="phylum">Mollusca</tp:taxon-name-part></tp:taxon-name>. <tp:taxon-name><tp:taxon-name-part taxon-name-part-type="family">Cyclophoridae</tp:taxon-name-part></tp:taxon-name>. R. Friedländer, Berlin, 662 pp. <ext-link xlink:href="https://biodiversitylibrary.org/page/1000211" ext-link-type="uri" xlink:type="simple">https://biodiversitylibrary.org/page/1000211</ext-link></mixed-citation></ref></ref-list></tp:taxon-treatment>
