# Supplementary material for: Contributions of a small collection of the terrestrial microsnails genus Diplommatina s.l. (Caenogastropoda, Cyclophoroidea, Diplommatinidae) from Myanmar, with a catalogue of recorded species and description of two new species
Source: Zookeys. 2026 Jul 17;1285:71–124. doi: 10.3897/zookeys.1285.186884 (PMC13401188; doi:10.3897/zookeys.1285.186884)
Supplement: XML Treatment for Diplommatina prolixa [file zookeys.1285.186884-treatment7.xml]

<!DOCTYPE tp:taxon-treatment
  PUBLIC "-//TaxonX//DTD Taxonomic Treatment Publishing DTD v0 20100105//EN" "tax-treatment-NSO.dtd">
<tp:taxon-treatment xmlns:tp="http://www.plazi.org/taxpub"><tp:treatment-meta><kwd-group><label>Taxon classification</label><kwd>
                  <named-content content-type="kingdom">Animalia</named-content>
                </kwd><kwd>
                  <named-content content-type="order">Architaenioglossa</named-content>
                </kwd><kwd>
                  <named-content content-type="family">Diplommatinidae</named-content>
                </kwd></kwd-group><mixed-citation publication-type="journal"><person-group><name><surname>Tongkerd</surname><given-names>Piyoros</given-names></name><name><surname>Lwin</surname><given-names>Ngwe</given-names></name><name><surname>Ablett</surname><given-names>Jonathan D.</given-names></name><name><surname>Pholyotha</surname><given-names>Arthit</given-names></name><name><surname>Annate</surname><given-names>Supunya</given-names></name><name><surname>Sutcharit</surname><given-names>Chirasak</given-names></name></person-group><article-title>Contributions of a small collection of the terrestrial microsnails genus <italic><tp:taxon-name><tp:taxon-name-part taxon-name-part-type="genus" reg="Diplommatina">Diplommatina</tp:taxon-name-part></tp:taxon-name></italic> s.l. (<tp:taxon-name><tp:taxon-name-part taxon-name-part-type="subclass" reg="Caenogastropoda">Caenogastropoda</tp:taxon-name-part></tp:taxon-name>, <tp:taxon-name><tp:taxon-name-part taxon-name-part-type="superfamily" reg="Cyclophoroidea">Cyclophoroidea</tp:taxon-name-part></tp:taxon-name>, <tp:taxon-name><tp:taxon-name-part taxon-name-part-type="family" reg="Diplommatinidae">Diplommatinidae</tp:taxon-name-part></tp:taxon-name>) from Myanmar, with a catalogue of recorded species and description of two new species</article-title><source>Zookeys</source><day>17</day><month>07</month><year>2026</year><volume>1285</volume><fpage>71</fpage><lpage>124</lpage><pub-id pub-id-type="doi">10.3897/zookeys.1285.186884</pub-id></mixed-citation></tp:treatment-meta><tp:nomenclature><label>6</label><tp:taxon-name><object-id xmlns:xlink="http://www.w3.org/1999/xlink" content-type="arpha" xlink:type="simple">918F5E99-8F6C-5051-AD3C-D8F3AB0156C8</object-id>
                        		<tp:taxon-name-part taxon-name-part-type="genus" reg="Diplommatina">Diplommatina</tp:taxon-name-part> <tp:taxon-name-part taxon-name-part-type="species" reg="prolixa">prolixa</tp:taxon-name-part>
                        	
                        		<object-id xmlns:xlink="http://www.w3.org/1999/xlink" content-type="zoobank" xlink:type="simple">https://zoobank.org/059DEB86-6890-4381-A26D-D6B5692967D4</object-id>
                        	</tp:taxon-name><tp:taxon-authority>Tongkerd</tp:taxon-authority><tp:taxon-status xmlns:xlink="http://www.w3.org/1999/xlink" xlink:type="simple">sp. nov.</tp:taxon-status><xref ref-type="fig" rid="F11">Figs 11B</xref><xref ref-type="fig" rid="F12">, 12A</xref></tp:nomenclature><tp:treatment-sec sec-type="Type material"><title>Type material.</title><p>Myanmar • <bold><italic>Holotype</italic></bold>. <abbrev xmlns:xlink="http://www.w3.org/1999/xlink" content-type="institution" xlink:title="Chulalongkorn University, Museum of Zoology, Bangkok" xlink:type="simple">CUMZ</abbrev> 15458 (height 2.2 mm, width 1.2 mm; Figs <xref ref-type="fig" rid="F11">11B</xref>, <xref ref-type="fig" rid="F12">12A</xref>) from Rathye Pyan Cave, Hpa An City, Kayin State; <named-content xmlns:xlink="http://www.w3.org/1999/xlink" content-type="dwc:verbatimCoordinates" xlink:type="simple">16°50'6.2"N, 97°34'14.5"E</named-content>, 15 m a.s.l.; P. Tongkerd and S. Panha leg. • <bold><italic>Paratype</italic></bold>. <abbrev xmlns:xlink="http://www.w3.org/1999/xlink" content-type="institution" xlink:title="Chulalongkorn University, Museum of Zoology, Bangkok" xlink:type="simple">CUMZ</abbrev> 25459 (1 damaged shell); same data as for holotype.</p><fig id="F12" position="float" orientation="portrait"><object-id xmlns:xlink="http://www.w3.org/1999/xlink" content-type="doi" xlink:type="simple">10.3897/zookeys.1285.186884.figure12</object-id><object-id xmlns:xlink="http://www.w3.org/1999/xlink" content-type="arpha" xlink:type="simple">FE161CA5-F1D3-5C23-8B6F-8328DD1AFAD2</object-id><label>Figure 12.</label><caption><p><bold>A</bold>. <italic><tp:taxon-name><tp:taxon-name-part taxon-name-part-type="genus" reg="Diplommatina">Diplommatina</tp:taxon-name-part> <tp:taxon-name-part taxon-name-part-type="species" reg="prolixa">prolixa</tp:taxon-name-part></tp:taxon-name></italic> sp. nov., holotype <abbrev xmlns:xlink="http://www.w3.org/1999/xlink" content-type="institution" xlink:title="Chulalongkorn University, Museum of Zoology, Bangkok" xlink:type="simple">CUMZ</abbrev> 15458 from Kayin State, Myanma, insets show the protoconch sculpture, and aperture with columellaris; <bold>B</bold>. <italic><tp:taxon-name><tp:taxon-name-part taxon-name-part-type="genus" reg="Diplommatina">Diplommatina</tp:taxon-name-part> <tp:taxon-name-part taxon-name-part-type="species" reg="naiyanetri">naiyanetri</tp:taxon-name-part></tp:taxon-name></italic> Panha, 1998, paratype <abbrev xmlns:xlink="http://www.w3.org/1999/xlink" content-type="institution" xlink:title="Chulalongkorn University, Museum of Zoology, Bangkok" xlink:type="simple">CUMZ</abbrev> 15383 (= Di 005) from Phatthalung Province, Thailand.</p></caption><graphic xmlns:xlink="http://www.w3.org/1999/xlink" xlink:href="zookeys-1285-071_article-186884__-g012.jpg" id="oo_1718371.jpg" position="float" orientation="portrait" xlink:type="simple"><uri content-type="original_file" xlink:type="simple">https://binary.pensoft.net/fig/1718371</uri></graphic></fig></tp:treatment-sec><tp:treatment-sec sec-type="Diagnosis"><title>Diagnosis.</title><p>Shell small, dextral, elongate-pyramidal, fusiform, ~6¼ convex whorls. Penultimate whorl widest. Shell with broadly spaced radial ribs, fine spiral striations throughout. Peristome double, expanded. Aperture rounded with three barriers: parietalis, palatalis and columellaris.</p></tp:treatment-sec><tp:treatment-sec sec-type="Description"><title>Description.</title><p>Shell dextral, elongate-pyramidal fusiform, whisper white or transparent yellow, apex orange. Shell height 2.0 and 2.2 mm; shell width 1.1 and 1.2 mm. Whorls 6¼, and broadly convex; spire elongate conical; suture wide and deep. Protoconch ~1½ whorls, with round malleated pits. Teleoconch with wide, regularly spaced radial ribs; ribs slightly sinuous, prominent near suture. Ribs with 3–4 ribs/0.5 mm on penultimate whorl, 4–5 ribs/0.5 mm on last whorl towards aperture. Spiral striations very weak, fine on only earlier whorls. Last whorl narrower than penultimate whorl. Constriction externally weakly conspicuous; internal constriction marked with distinct vertical ridge. Aperture circular with three barriers: parietalis very strong, prominent ridge; palatalis moderately long, strong, horizontal ridge; columellaris distinctly prominent, tall ridge, continuous with peristome, and slightly deflected downward toward palatal wall (Fig. <xref ref-type="fig" rid="F11">11B</xref>). Peristome broadly expanded, double; outer peristome broader than inner peristome. Lip thickened, multi-layered; parietal callus thick, expanded. Columella straight. Umbilicus closed.</p></tp:treatment-sec><tp:treatment-sec sec-type="Differential diagnosis"><title>Differential diagnosis.</title><p><italic><tp:taxon-name><tp:taxon-name-part taxon-name-part-type="genus" reg="Diplommatina">Diplommatina</tp:taxon-name-part> <tp:taxon-name-part taxon-name-part-type="species" reg="prolixa">prolixa</tp:taxon-name-part></tp:taxon-name></italic> sp. nov. is most similar in shell sculpture to <italic><tp:taxon-name><tp:taxon-name-part taxon-name-part-type="genus" reg="Diplommatina">D.</tp:taxon-name-part> <tp:taxon-name-part taxon-name-part-type="species" reg="oligopleuris">oligopleuris</tp:taxon-name-part></tp:taxon-name></italic> Blanford, 1868 from India and <italic><tp:taxon-name><tp:taxon-name-part taxon-name-part-type="genus" reg="Diplommatina">D.</tp:taxon-name-part> <tp:taxon-name-part taxon-name-part-type="species" reg="sperata">sperata</tp:taxon-name-part></tp:taxon-name></italic> Blanford, 1862 from Rakhine State, Myanmar. However, it differs from <italic><tp:taxon-name><tp:taxon-name-part taxon-name-part-type="genus" reg="Diplommatina">D.</tp:taxon-name-part> <tp:taxon-name-part taxon-name-part-type="species" reg="oligopleuris">oligopleuris</tp:taxon-name-part></tp:taxon-name></italic> in having an elongate fusiform shell, whereas <italic><tp:taxon-name><tp:taxon-name-part taxon-name-part-type="genus" reg="Diplommatina">D.</tp:taxon-name-part> <tp:taxon-name-part taxon-name-part-type="species" reg="oligopleuris">oligopleuris</tp:taxon-name-part></tp:taxon-name></italic> has an ovate-fusiform shell. In addition, the new species can be distinguished from <italic><tp:taxon-name><tp:taxon-name-part taxon-name-part-type="genus" reg="Diplommatina">D.</tp:taxon-name-part> <tp:taxon-name-part taxon-name-part-type="species" reg="sperata">sperata</tp:taxon-name-part></tp:taxon-name></italic> by its more widely spaced radial ribs and a peristome edge that lacks protrusion, while <italic><tp:taxon-name><tp:taxon-name-part taxon-name-part-type="genus" reg="Diplommatina">D.</tp:taxon-name-part> <tp:taxon-name-part taxon-name-part-type="species" reg="sperata">sperata</tp:taxon-name-part></tp:taxon-name></italic> has more narrowly spaced radial ribs and a peristome with a protruding columellar edge.</p><p>For further comparison, <italic><tp:taxon-name><tp:taxon-name-part taxon-name-part-type="genus" reg="Diplommatina">D.</tp:taxon-name-part> <tp:taxon-name-part taxon-name-part-type="species" reg="prolixa">prolixa</tp:taxon-name-part></tp:taxon-name></italic> sp. nov. can be distinguished from <italic><tp:taxon-name><tp:taxon-name-part taxon-name-part-type="genus" reg="Diplommatina">D.</tp:taxon-name-part> <tp:taxon-name-part taxon-name-part-type="species" reg="naiyanetri">naiyanetri</tp:taxon-name-part></tp:taxon-name></italic> Panha, 1998 from southern Thailand by its wider spacing between the radial ribs, a rounded aperture, and without a pointed columellar edge. In contrast, <italic><tp:taxon-name><tp:taxon-name-part taxon-name-part-type="genus" reg="Diplommatina">D.</tp:taxon-name-part> <tp:taxon-name-part taxon-name-part-type="species" reg="naiyanetri">naiyanetri</tp:taxon-name-part></tp:taxon-name></italic> possesses more narrowly spaced radial ribs, somewhat squarish aperture, and a clearly defined columellar notch. In addition, <italic><tp:taxon-name><tp:taxon-name-part taxon-name-part-type="genus" reg="Diplommatina">D.</tp:taxon-name-part> <tp:taxon-name-part taxon-name-part-type="species" reg="naiyanetri">naiyanetri</tp:taxon-name-part></tp:taxon-name></italic> (Fig. <xref ref-type="fig" rid="F12">12B</xref>) was recorded from a locality approximately 1,040 km south of the type locality of this new species.</p></tp:treatment-sec><tp:treatment-sec sec-type="Distribution"><title>Distribution.</title><p><italic><tp:taxon-name><tp:taxon-name-part taxon-name-part-type="genus" reg="Diplommatina">Diplommatina</tp:taxon-name-part> <tp:taxon-name-part taxon-name-part-type="species" reg="prolixa">prolixa</tp:taxon-name-part></tp:taxon-name></italic> sp. nov. is currently known only from its type locality in Kayin State, Myanmar. This new species inhabits limestone cliff faces and rock crevices, with surrounding vegetation (Fig. <xref ref-type="fig" rid="F1">1A</xref>).</p></tp:treatment-sec><tp:treatment-sec sec-type="Etymology"><title>Etymology.</title><p>The specific name <italic>prolixus</italic> is a Latin word meaning wide or broad and alludes to broadly spaced radial ribs, which characterises this species.</p></tp:treatment-sec><tp:treatment-sec sec-type="Remarks"><title>Remarks.</title><p>The shell of <italic><tp:taxon-name><tp:taxon-name-part taxon-name-part-type="genus" reg="Diplommatina">D.</tp:taxon-name-part> <tp:taxon-name-part taxon-name-part-type="species" reg="prolixa">prolixa</tp:taxon-name-part></tp:taxon-name></italic> sp. nov. is comparable to that of <italic><tp:taxon-name><tp:taxon-name-part taxon-name-part-type="genus" reg="Diplommatina">D.</tp:taxon-name-part> <tp:taxon-name-part taxon-name-part-type="species" reg="exilis">exilis</tp:taxon-name-part></tp:taxon-name></italic> from Mandalay Region, Myanmar (<xref ref-type="bibr" rid="B40">Kobelt 1902</xref>). However, the radial ribs of <italic><tp:taxon-name><tp:taxon-name-part taxon-name-part-type="genus" reg="Diplommatina">D.</tp:taxon-name-part> <tp:taxon-name-part taxon-name-part-type="species" reg="exilis">exilis</tp:taxon-name-part></tp:taxon-name></italic> are narrower than those of <italic><tp:taxon-name><tp:taxon-name-part taxon-name-part-type="genus" reg="Diplommatina">D.</tp:taxon-name-part> <tp:taxon-name-part taxon-name-part-type="species" reg="prolixa">prolixa</tp:taxon-name-part></tp:taxon-name></italic> sp. nov.</p></tp:treatment-sec><tp:treatment-sec><!--Section generated to contain objects referenced in tp:taxon-treatment.--><fig id="F11" position="float" orientation="portrait"><object-id xmlns:xlink="http://www.w3.org/1999/xlink" content-type="doi" xlink:type="simple">10.3897/zookeys.1285.186884.figure11</object-id><object-id xmlns:xlink="http://www.w3.org/1999/xlink" content-type="arpha" xlink:type="simple">9B1F9AF9-4E90-51BB-A7A4-66C04F23B1EB</object-id><label>Figure 11.</label><caption><p>Micro-CT image showing shell barrier. <bold>A</bold>. <italic><tp:taxon-name><tp:taxon-name-part taxon-name-part-type="genus" reg="Diplommatina">Diplommatina</tp:taxon-name-part> <tp:taxon-name-part taxon-name-part-type="species" reg="nimanandhi">nimanandhi</tp:taxon-name-part></tp:taxon-name></italic> Panha, Kanchanasaka &amp; Burch, 2002, specimen <abbrev xmlns:xlink="http://www.w3.org/1999/xlink" content-type="institution" xlink:title="Chulalongkorn University, Museum of Zoology, Bangkok" xlink:type="simple">CUMZ</abbrev> 15454 from Mon State, Myanmar; <bold>B</bold>. <italic><tp:taxon-name><tp:taxon-name-part taxon-name-part-type="genus" reg="Diplommatina">Diplommatina</tp:taxon-name-part> <tp:taxon-name-part taxon-name-part-type="species" reg="prolixa">prolixa</tp:taxon-name-part></tp:taxon-name></italic> sp. nov., holotype <abbrev xmlns:xlink="http://www.w3.org/1999/xlink" content-type="institution" xlink:title="Chulalongkorn University, Museum of Zoology, Bangkok" xlink:type="simple">CUMZ</abbrev> 15458 from Kayin State, Myanmar; <bold>C</bold>. <italic><tp:taxon-name><tp:taxon-name-part taxon-name-part-type="genus" reg="Diplommatina">Diplommatina</tp:taxon-name-part> <tp:taxon-name-part taxon-name-part-type="species" reg="somsakpanhai">somsakpanhai</tp:taxon-name-part></tp:taxon-name></italic> sp. nov., paratype <abbrev xmlns:xlink="http://www.w3.org/1999/xlink" content-type="institution" xlink:title="Chulalongkorn University, Museum of Zoology, Bangkok" xlink:type="simple">CUMZ</abbrev> 15461 from Tanintharyi Region, Myanmar; <bold>D</bold>. <italic><tp:taxon-name><tp:taxon-name-part taxon-name-part-type="genus" reg="Pagodapalaina">Pagodapalaina</tp:taxon-name-part> <tp:taxon-name-part taxon-name-part-type="species" reg="suratensis">suratensis</tp:taxon-name-part></tp:taxon-name></italic> (Panha &amp; Burch, 1998), specimen <abbrev xmlns:xlink="http://www.w3.org/1999/xlink" content-type="institution" xlink:title="Chulalongkorn University, Museum of Zoology, Bangkok" xlink:type="simple">CUMZ</abbrev> 15464 from Tanintharyi Region, Myanmar.</p></caption><graphic xmlns:xlink="http://www.w3.org/1999/xlink" xlink:href="zookeys-1285-071_article-186884__-g011.jpg" id="oo_1718370.jpg" position="float" orientation="portrait" xlink:type="simple"><uri content-type="original_file" xlink:type="simple">https://binary.pensoft.net/fig/1718370</uri></graphic></fig><fig id="F1" position="float" orientation="portrait"><object-id xmlns:xlink="http://www.w3.org/1999/xlink" content-type="doi" xlink:type="simple">10.3897/zookeys.1285.186884.figure1</object-id><object-id xmlns:xlink="http://www.w3.org/1999/xlink" content-type="arpha" xlink:type="simple">69338049-1D6F-5AD6-8A5D-DCDC692D7487</object-id><label>Figure 1.</label><caption><p><bold>A</bold>. Geographic distribution map of <italic><tp:taxon-name><tp:taxon-name-part taxon-name-part-type="genus" reg="Diplommatina">Diplommatina</tp:taxon-name-part></tp:taxon-name></italic> and <italic><tp:taxon-name><tp:taxon-name-part taxon-name-part-type="genus" reg="Pagodapalaina">Pagodapalaina</tp:taxon-name-part></tp:taxon-name></italic> species in Myanmar based on the specimens examined in this study. White symbols indicate previously described species. Yellow symbols indicate new species described herein; <bold>B</bold>. Western part of Damathat Hill photographed from the northern side; <bold>C</bold>. Entrance of the famous Damathat Cave, which has been designated as the type locality for several species. The cave is currently occupied by a Buddhist temple; <bold>D</bold>. <italic><tp:taxon-name><tp:taxon-name-part taxon-name-part-type="genus" reg="Diplommatina">Diplommatina</tp:taxon-name-part> <tp:taxon-name-part taxon-name-part-type="species" reg="akron">akron</tp:taxon-name-part></tp:taxon-name></italic> Panha &amp; Burch, 1998, specimen <abbrev xmlns:xlink="http://www.w3.org/1999/xlink" content-type="institution" xlink:title="Chulalongkorn University, Museum of Zoology, Bangkok" xlink:type="simple">CUMZ</abbrev> 15451 from Aye Say Tee Cave, Shan State.</p></caption><graphic xmlns:xlink="http://www.w3.org/1999/xlink" xlink:href="zookeys-1285-071_article-186884__-g001.jpg" id="oo_1718359.jpg" position="float" orientation="portrait" xlink:type="simple"><uri content-type="original_file" xlink:type="simple">https://binary.pensoft.net/fig/1718359</uri></graphic></fig></tp:treatment-sec><ref-list><ref id="B40"><mixed-citation xmlns:xlink="http://www.w3.org/1999/xlink" xlink:type="simple">Kobelt W (1902) Das Tierreich. Eine Zusammenstellung und Kennzeichnung der rezenten Tierformen. 16. Lieferung. <tp:taxon-name><tp:taxon-name-part taxon-name-part-type="phylum">Mollusca</tp:taxon-name-part></tp:taxon-name>. <tp:taxon-name><tp:taxon-name-part taxon-name-part-type="family">Cyclophoridae</tp:taxon-name-part></tp:taxon-name>. R. Friedländer, Berlin, 662 pp. <ext-link xlink:href="https://biodiversitylibrary.org/page/1000211" ext-link-type="uri" xlink:type="simple">https://biodiversitylibrary.org/page/1000211</ext-link></mixed-citation></ref></ref-list></tp:taxon-treatment>
