# Supplementary material for: Contributions of a small collection of the terrestrial microsnails genus Diplommatina s.l. (Caenogastropoda, Cyclophoroidea, Diplommatinidae) from Myanmar, with a catalogue of recorded species and description of two new species
Source: Zookeys. 2026 Jul 17;1285:71–124. doi: 10.3897/zookeys.1285.186884 (PMC13401188; doi:10.3897/zookeys.1285.186884)
Supplement: XML Treatment for Diplommatina somsakpanhai [file zookeys.1285.186884-treatment8.xml]

<!DOCTYPE tp:taxon-treatment
  PUBLIC "-//TaxonX//DTD Taxonomic Treatment Publishing DTD v0 20100105//EN" "tax-treatment-NSO.dtd">
<tp:taxon-treatment xmlns:tp="http://www.plazi.org/taxpub"><tp:treatment-meta><kwd-group><label>Taxon classification</label><kwd>
                  <named-content content-type="kingdom">Animalia</named-content>
                </kwd><kwd>
                  <named-content content-type="order">Architaenioglossa</named-content>
                </kwd><kwd>
                  <named-content content-type="family">Diplommatinidae</named-content>
                </kwd></kwd-group><mixed-citation publication-type="journal"><person-group><name><surname>Tongkerd</surname><given-names>Piyoros</given-names></name><name><surname>Lwin</surname><given-names>Ngwe</given-names></name><name><surname>Ablett</surname><given-names>Jonathan D.</given-names></name><name><surname>Pholyotha</surname><given-names>Arthit</given-names></name><name><surname>Annate</surname><given-names>Supunya</given-names></name><name><surname>Sutcharit</surname><given-names>Chirasak</given-names></name></person-group><article-title>Contributions of a small collection of the terrestrial microsnails genus <italic><tp:taxon-name><tp:taxon-name-part taxon-name-part-type="genus" reg="Diplommatina">Diplommatina</tp:taxon-name-part></tp:taxon-name></italic> s.l. (<tp:taxon-name><tp:taxon-name-part taxon-name-part-type="subclass" reg="Caenogastropoda">Caenogastropoda</tp:taxon-name-part></tp:taxon-name>, <tp:taxon-name><tp:taxon-name-part taxon-name-part-type="superfamily" reg="Cyclophoroidea">Cyclophoroidea</tp:taxon-name-part></tp:taxon-name>, <tp:taxon-name><tp:taxon-name-part taxon-name-part-type="family" reg="Diplommatinidae">Diplommatinidae</tp:taxon-name-part></tp:taxon-name>) from Myanmar, with a catalogue of recorded species and description of two new species</article-title><source>Zookeys</source><day>17</day><month>07</month><year>2026</year><volume>1285</volume><fpage>71</fpage><lpage>124</lpage><pub-id pub-id-type="doi">10.3897/zookeys.1285.186884</pub-id></mixed-citation></tp:treatment-meta><tp:nomenclature><label>7</label><tp:taxon-name><object-id xmlns:xlink="http://www.w3.org/1999/xlink" content-type="arpha" xlink:type="simple">7FD3F5F3-7ADF-5BCA-8B30-41AD9596C857</object-id>
                        		<tp:taxon-name-part taxon-name-part-type="genus" reg="Diplommatina">Diplommatina</tp:taxon-name-part> <tp:taxon-name-part taxon-name-part-type="species" reg="somsakpanhai">somsakpanhai</tp:taxon-name-part>
                        	
                        		<object-id xmlns:xlink="http://www.w3.org/1999/xlink" content-type="zoobank" xlink:type="simple">https://zoobank.org/8D310ED2-667D-4632-A8B0-8567B08B400C</object-id>
                        	</tp:taxon-name><tp:taxon-authority>Tongkerd</tp:taxon-authority><tp:taxon-status xmlns:xlink="http://www.w3.org/1999/xlink" xlink:type="simple">sp. nov.</tp:taxon-status><xref ref-type="fig" rid="F11">Figs 11C</xref><xref ref-type="fig" rid="F13">, 13</xref></tp:nomenclature><tp:treatment-sec sec-type="Type material"><title>Type material.</title><p>Myanmar • <bold><italic>Holotype</italic></bold>. <abbrev xmlns:xlink="http://www.w3.org/1999/xlink" content-type="institution" xlink:title="Chulalongkorn University, Museum of Zoology, Bangkok" xlink:type="simple">CUMZ</abbrev> 15460 (height 1.4 mm, width 2.2 mm; Fig. <xref ref-type="fig" rid="F13">13A</xref>) from Buddha Cave, Lenya City, Tanintharyi Region; <named-content xmlns:xlink="http://www.w3.org/1999/xlink" content-type="dwc:verbatimCoordinates" xlink:type="simple">11°13'46.2"N, 99°10'34.3"E</named-content>, 65 m a.s.l.; C. Sutcharit, R. Chanabun and R. Srisonchai leg. • <bold><italic>Paratypes</italic></bold>. <abbrev xmlns:xlink="http://www.w3.org/1999/xlink" content-type="institution" xlink:title="Chulalongkorn University, Museum of Zoology, Bangkok" xlink:type="simple">CUMZ</abbrev> 15461 (6 shells; Figs <xref ref-type="fig" rid="F11">11C</xref>, <xref ref-type="fig" rid="F13">13B</xref>) and <abbrev xmlns:xlink="http://www.w3.org/1999/xlink" content-type="institution" xlink:title="Chulalongkorn University, Museum of Zoology, Bangkok" xlink:type="simple">CUMZ</abbrev> 15462 (30 shells + 20 juveniles); same data as for holotype. • <named-content xmlns:xlink="http://www.w3.org/1999/xlink" content-type="dwc:institutional_code" xlink:title="Natural History Museum, London" xlink:href="https://scientific-collections.gbif.org/institution/1d808a7c-1f9e-4379-9616-edb749ecf10e" xlink:type="simple">NHMUK</named-content> 20260057 (5 shells); same data as for holotype. • <named-content xmlns:xlink="http://www.w3.org/1999/xlink" content-type="dwc:institutional_code" xlink:title="Forschungsinstitut und Naturmuseum Senckenberg" xlink:href="https://scientific-collections.gbif.org/institution/16946ec1-8db3-45b8-b084-7644384cc5f5" xlink:type="simple">SMF</named-content> (5 shells); same data as for holotype.</p><fig id="F13" position="float" orientation="portrait"><object-id xmlns:xlink="http://www.w3.org/1999/xlink" content-type="doi" xlink:type="simple">10.3897/zookeys.1285.186884.figure13</object-id><object-id xmlns:xlink="http://www.w3.org/1999/xlink" content-type="arpha" xlink:type="simple">30080B26-CD9F-5549-A966-33D5009C2ADF</object-id><label>Figure 13.</label><caption><p><italic><tp:taxon-name><tp:taxon-name-part taxon-name-part-type="genus" reg="Diplommatina">Diplommatina</tp:taxon-name-part> <tp:taxon-name-part taxon-name-part-type="species" reg="somsakpanhai">somsakpanhai</tp:taxon-name-part></tp:taxon-name></italic> sp. nov. from Tanintharyi Region, Myanmar. <bold>A</bold>. Holotype <abbrev xmlns:xlink="http://www.w3.org/1999/xlink" content-type="institution" xlink:title="Chulalongkorn University, Museum of Zoology, Bangkok" xlink:type="simple">CUMZ</abbrev> 15460, inset show the aperture with columellaris; <bold>B</bold>. Paratype <abbrev xmlns:xlink="http://www.w3.org/1999/xlink" content-type="institution" xlink:title="Chulalongkorn University, Museum of Zoology, Bangkok" xlink:type="simple">CUMZ</abbrev> 15461.</p></caption><graphic xmlns:xlink="http://www.w3.org/1999/xlink" xlink:href="zookeys-1285-071_article-186884__-g013.jpg" id="oo_1718372.jpg" position="float" orientation="portrait" xlink:type="simple"><uri content-type="original_file" xlink:type="simple">https://binary.pensoft.net/fig/1718372</uri></graphic></fig></tp:treatment-sec><tp:treatment-sec sec-type="Diagnosis"><title>Diagnosis.</title><p>Shell small, sinistral, ovoid fusiform, ~5½ rounded whorls. Last whorl nearly same diameter as penultimate whorl. Shell with narrowly spaced radial ribs, fine spiral striations throughout. Peristome thickened, double, broadly expanded. Aperture rounded, with three barriers: parietalis, palatalis and columellaris.</p></tp:treatment-sec><tp:treatment-sec sec-type="Description"><title>Description.</title><p>Shell sinistral, ovoid-fusiform, pale orange or light yellowish. Shell height 1.3–1.5 mm; shell width 2.1–2.2 mm. Whorls ~5½, rounded; spire depressed conic; suture wide, deep. Protoconch ~1¾ whorls, nearly smooth to very weakly wrinkled or with roundish pits. Teleoconch with regular and narrowly spaced radial ribs; ribs spaced slightly wider near aperture; 10–11 ribs/0.5 mm on penultimate whorl, 7–8 ribs/0.5 mm on last whorl towards aperture. Spiral striations very fine, weakly appearing throughout. Last whorl slightly narrower than penultimate whorl. Constriction externally inconspicuous; internal constriction marked with indistinct vertical ridge. Aperture circular with three barriers: parietalis and palatalis weak, low ridges; columellaris distinctly prominent ridge, continuous with peristome, slightly deflected downward toward palatal wall (Fig. <xref ref-type="fig" rid="F11">11C</xref>). Peristome double, broadly expanded, and nearly or completely reaches suture; inner peristome broader than outer peristome. Lip thickened, multi-layered; parietal callus thickened, broadly expanded. Columella thickened and curved. Umbilicus sealed.</p></tp:treatment-sec><tp:treatment-sec sec-type="Differential diagnosis"><title>Differential diagnosis.</title><p><italic><tp:taxon-name><tp:taxon-name-part taxon-name-part-type="genus" reg="Diplommatina">Diplommatina</tp:taxon-name-part> <tp:taxon-name-part taxon-name-part-type="species" reg="somsakpanhai">somsakpanhai</tp:taxon-name-part></tp:taxon-name></italic> sp. nov. can be distinguished from <italic><tp:taxon-name><tp:taxon-name-part taxon-name-part-type="genus" reg="Diplommatina">D.</tp:taxon-name-part> <tp:taxon-name-part taxon-name-part-type="species" reg="siriphumi">siriphumi</tp:taxon-name-part></tp:taxon-name></italic> Panha &amp; Burch, 2001 from Chiang Mai Province, Thailand, by several diagnostic characters. The new species possesses more ovate whorls, a narrow space between radial ribs, a broadly expanded peristomal lip, and a large, distinct columellaris. In contrast, <italic><tp:taxon-name><tp:taxon-name-part taxon-name-part-type="genus" reg="Diplommatina">D.</tp:taxon-name-part> <tp:taxon-name-part taxon-name-part-type="species" reg="siriphumi">siriphumi</tp:taxon-name-part></tp:taxon-name></italic> (Fig. <xref ref-type="fig" rid="F7">7D</xref>) has a less ovate whorl, a wide space between radial ribs, a narrow peristomal lip, and a small, less prominent columellaris. In addition, <italic><tp:taxon-name><tp:taxon-name-part taxon-name-part-type="genus" reg="Diplommatina">D.</tp:taxon-name-part> <tp:taxon-name-part taxon-name-part-type="species" reg="siriphumi">siriphumi</tp:taxon-name-part></tp:taxon-name></italic> was recorded from a non-limestone habitat located approximately 700 km north of the type locality of this new species (<xref ref-type="bibr" rid="B67">Panha and Burch 2001</xref>, <xref ref-type="bibr" rid="B68">2005</xref>).</p><p>Furthermore, the new species differs from <italic><tp:taxon-name><tp:taxon-name-part taxon-name-part-type="genus" reg="Pagodapalaina">Pagodapalaina</tp:taxon-name-part> <tp:taxon-name-part taxon-name-part-type="species" reg="krabiensis">krabiensis</tp:taxon-name-part></tp:taxon-name></italic> (Panha &amp; Burch, 1998) from southern Thailand by its ovate-fusiform shell, ovate whorls, narrowly spaced radial ribs, and broadly expanded peristomal lip. In comparison, <italic><tp:taxon-name><tp:taxon-name-part taxon-name-part-type="genus" reg="Pagodapalaina">P.</tp:taxon-name-part> <tp:taxon-name-part taxon-name-part-type="species" reg="krabiensis">krabiensis</tp:taxon-name-part></tp:taxon-name></italic> possesses a fusiform shell with shouldered whorls, widely spaced radial ribs, and a narrowly expanded peristomal lip (<xref ref-type="bibr" rid="B66">Panha and Burch 1998</xref>, <xref ref-type="bibr" rid="B68">2005</xref>).</p></tp:treatment-sec><tp:treatment-sec sec-type="Distribution"><title>Distribution.</title><p><italic><tp:taxon-name><tp:taxon-name-part taxon-name-part-type="genus" reg="Diplommatina">Diplommatina</tp:taxon-name-part> <tp:taxon-name-part taxon-name-part-type="species" reg="somsakpanhai">somsakpanhai</tp:taxon-name-part></tp:taxon-name></italic> sp. nov. is currently known only from its type locality in the Tanintharyi Region, Myanmar. It inhabits limestone cliff faces and rock crevices, with surrounding vegetation (Fig. <xref ref-type="fig" rid="F1">1A</xref>).</p></tp:treatment-sec><tp:treatment-sec sec-type="Etymology"><title>Etymology.</title><p>The specific name <italic>somsakpanhai</italic> is derived from the full name of Professor Dr. Somsak Panha of Chulalongkorn University, in recognition of his remarkable contributions to the study of Southeast Asian land molluscs and biodiversity research in Thailand. This new species is named in his honour to celebrate the anniversary of his sixty-fifth birthday.</p></tp:treatment-sec><tp:treatment-sec sec-type="Remarks"><title>Remarks.</title><p>This new species is superficially similar to the type species of <italic><tp:taxon-name><tp:taxon-name-part taxon-name-part-type="genus" reg="Gastroptychia">Gastroptychia</tp:taxon-name-part></tp:taxon-name></italic>, <italic><tp:taxon-name><tp:taxon-name-part taxon-name-part-type="genus" reg="Gastroptychia">G.</tp:taxon-name-part> <tp:taxon-name-part taxon-name-part-type="species" reg="adversa">adversa</tp:taxon-name-part></tp:taxon-name></italic> (Adams &amp; Adams, 1851), in having a sinistral, ovate-fusiform shell and a strongly expanded lip that is nearly attached to the suture (<xref ref-type="bibr" rid="B1">Adams and Adams 1851</xref>; <xref ref-type="bibr" rid="B96">Vermeulen 1993</xref>: 36, fig. 42). Although <italic><tp:taxon-name><tp:taxon-name-part taxon-name-part-type="genus" reg="Gastroptychia">Gastroptychia</tp:taxon-name-part></tp:taxon-name></italic> has recently been resurrected as a valid genus, its diagnostic characters and distribution remain intermixed with the highly diverse genus <italic><tp:taxon-name><tp:taxon-name-part taxon-name-part-type="genus" reg="Diplommatina">Diplommatina</tp:taxon-name-part></tp:taxon-name></italic>, and the characters supporting its separation are still provisional (<xref ref-type="bibr" rid="B24">Egorov 2013</xref>; <xref ref-type="bibr" rid="B18">Chen and Ablett 2024</xref>). Current recognition of <italic><tp:taxon-name><tp:taxon-name-part taxon-name-part-type="genus" reg="Gastroptychia">Gastroptychia</tp:taxon-name-part></tp:taxon-name></italic> is mainly based on molecular phylogenetic evidence (<xref ref-type="bibr" rid="B99">Webster et al. 2012</xref>), but this analysis did not include the type species. Therefore, in the absence of clear generic diagnostic characters, we provisionally place this new species in the widespread genus <italic><tp:taxon-name><tp:taxon-name-part taxon-name-part-type="genus" reg="Diplommatina">Diplommatina</tp:taxon-name-part></tp:taxon-name></italic>, pending a clearer definition of the diagnostic characteristics of <italic><tp:taxon-name><tp:taxon-name-part taxon-name-part-type="genus" reg="Gastroptychia">Gastroptychia</tp:taxon-name-part></tp:taxon-name></italic>.</p><p>There are very few sinistral <italic><tp:taxon-name><tp:taxon-name-part taxon-name-part-type="genus" reg="Diplommatina">Diplommatina</tp:taxon-name-part></tp:taxon-name></italic> species that have been recorded from Myanmar, only five of 31 known species that occur in Myanmar, namely <italic><tp:taxon-name><tp:taxon-name-part taxon-name-part-type="genus" reg="Diplommatina">D.</tp:taxon-name-part> <tp:taxon-name-part taxon-name-part-type="species" reg="salwiniana">salwiniana</tp:taxon-name-part></tp:taxon-name></italic>, <italic><tp:taxon-name><tp:taxon-name-part taxon-name-part-type="genus" reg="Diplommatina">D.</tp:taxon-name-part> <tp:taxon-name-part taxon-name-part-type="species" reg="scalaroidea">scalaroidea</tp:taxon-name-part></tp:taxon-name></italic>, <italic><tp:taxon-name><tp:taxon-name-part taxon-name-part-type="genus" reg="Diplommatina">D.</tp:taxon-name-part> <tp:taxon-name-part taxon-name-part-type="species" reg="akron">akron</tp:taxon-name-part></tp:taxon-name></italic>, <italic><tp:taxon-name><tp:taxon-name-part taxon-name-part-type="genus" reg="Pagodapalaina">P.</tp:taxon-name-part> <tp:taxon-name-part taxon-name-part-type="species" reg="suratensis">suratensis</tp:taxon-name-part></tp:taxon-name></italic>, and the new species described herein.</p></tp:treatment-sec><tp:treatment-sec><!--Section generated to contain objects referenced in tp:taxon-treatment.--><fig id="F11" position="float" orientation="portrait"><object-id xmlns:xlink="http://www.w3.org/1999/xlink" content-type="doi" xlink:type="simple">10.3897/zookeys.1285.186884.figure11</object-id><object-id xmlns:xlink="http://www.w3.org/1999/xlink" content-type="arpha" xlink:type="simple">9B1F9AF9-4E90-51BB-A7A4-66C04F23B1EB</object-id><label>Figure 11.</label><caption><p>Micro-CT image showing shell barrier. <bold>A</bold>. <italic><tp:taxon-name><tp:taxon-name-part taxon-name-part-type="genus" reg="Diplommatina">Diplommatina</tp:taxon-name-part> <tp:taxon-name-part taxon-name-part-type="species" reg="nimanandhi">nimanandhi</tp:taxon-name-part></tp:taxon-name></italic> Panha, Kanchanasaka &amp; Burch, 2002, specimen <abbrev xmlns:xlink="http://www.w3.org/1999/xlink" content-type="institution" xlink:title="Chulalongkorn University, Museum of Zoology, Bangkok" xlink:type="simple">CUMZ</abbrev> 15454 from Mon State, Myanmar; <bold>B</bold>. <italic><tp:taxon-name><tp:taxon-name-part taxon-name-part-type="genus" reg="Diplommatina">Diplommatina</tp:taxon-name-part> <tp:taxon-name-part taxon-name-part-type="species" reg="prolixa">prolixa</tp:taxon-name-part></tp:taxon-name></italic> sp. nov., holotype <abbrev xmlns:xlink="http://www.w3.org/1999/xlink" content-type="institution" xlink:title="Chulalongkorn University, Museum of Zoology, Bangkok" xlink:type="simple">CUMZ</abbrev> 15458 from Kayin State, Myanmar; <bold>C</bold>. <italic><tp:taxon-name><tp:taxon-name-part taxon-name-part-type="genus" reg="Diplommatina">Diplommatina</tp:taxon-name-part> <tp:taxon-name-part taxon-name-part-type="species" reg="somsakpanhai">somsakpanhai</tp:taxon-name-part></tp:taxon-name></italic> sp. nov., paratype <abbrev xmlns:xlink="http://www.w3.org/1999/xlink" content-type="institution" xlink:title="Chulalongkorn University, Museum of Zoology, Bangkok" xlink:type="simple">CUMZ</abbrev> 15461 from Tanintharyi Region, Myanmar; <bold>D</bold>. <italic><tp:taxon-name><tp:taxon-name-part taxon-name-part-type="genus" reg="Pagodapalaina">Pagodapalaina</tp:taxon-name-part> <tp:taxon-name-part taxon-name-part-type="species" reg="suratensis">suratensis</tp:taxon-name-part></tp:taxon-name></italic> (Panha &amp; Burch, 1998), specimen <abbrev xmlns:xlink="http://www.w3.org/1999/xlink" content-type="institution" xlink:title="Chulalongkorn University, Museum of Zoology, Bangkok" xlink:type="simple">CUMZ</abbrev> 15464 from Tanintharyi Region, Myanmar.</p></caption><graphic xmlns:xlink="http://www.w3.org/1999/xlink" xlink:href="zookeys-1285-071_article-186884__-g011.jpg" id="oo_1718370.jpg" position="float" orientation="portrait" xlink:type="simple"><uri content-type="original_file" xlink:type="simple">https://binary.pensoft.net/fig/1718370</uri></graphic></fig><fig id="F7" position="float" orientation="portrait"><object-id xmlns:xlink="http://www.w3.org/1999/xlink" content-type="doi" xlink:type="simple">10.3897/zookeys.1285.186884.figure7</object-id><object-id xmlns:xlink="http://www.w3.org/1999/xlink" content-type="arpha" xlink:type="simple">F0DB42D2-AE29-5BD9-BBF3-F482D452CB3E</object-id><label>Figure 7.</label><caption><p><bold>A</bold>. <italic><tp:taxon-name><tp:taxon-name-part taxon-name-part-type="genus" reg="Diplommatina">Diplommatina</tp:taxon-name-part> <tp:taxon-name-part taxon-name-part-type="species" reg="richthofeni">richthofeni</tp:taxon-name-part></tp:taxon-name></italic> Theobald &amp; Stoliczka, 1872, holotype <named-content xmlns:xlink="http://www.w3.org/1999/xlink" content-type="dwc:institutional_code" xlink:title="Natural History Museum, London" xlink:href="https://scientific-collections.gbif.org/institution/1d808a7c-1f9e-4379-9616-edb749ecf10e" xlink:type="simple">NHMUK</named-content> 1888.12.4.162 from Moulmein; <bold>B</bold>. <italic><tp:taxon-name><tp:taxon-name-part taxon-name-part-type="genus" reg="Diplommatina">Diplommatina</tp:taxon-name-part> <tp:taxon-name-part taxon-name-part-type="species" reg="akron">akron</tp:taxon-name-part></tp:taxon-name></italic> Panha &amp; Burch, 1998, holotype <abbrev xmlns:xlink="http://www.w3.org/1999/xlink" content-type="institution" xlink:title="Chulalongkorn University, Museum of Zoology, Bangkok" xlink:type="simple">CUMZ</abbrev> 15398 (former Di 022) from Chiang Mai Province, Thailand; <bold>C</bold>. <italic><tp:taxon-name><tp:taxon-name-part taxon-name-part-type="genus" reg="Diplommatina">Diplommatina</tp:taxon-name-part> <tp:taxon-name-part taxon-name-part-type="species" reg="inthanon">inthanon</tp:taxon-name-part></tp:taxon-name></italic> Panha &amp; Burch, 2001, holotype <abbrev xmlns:xlink="http://www.w3.org/1999/xlink" content-type="institution" xlink:title="Chulalongkorn University, Museum of Zoology, Bangkok" xlink:type="simple">CUMZ</abbrev> 15394 (former IDi-087) from Chiang Mai Province, Thailand; <bold>D</bold>. <italic><tp:taxon-name><tp:taxon-name-part taxon-name-part-type="genus" reg="Diplommatina">Diplommatina</tp:taxon-name-part> <tp:taxon-name-part taxon-name-part-type="species" reg="siriphumi">siriphumi</tp:taxon-name-part></tp:taxon-name></italic> Panha &amp; Burch, 2001, holotype <abbrev xmlns:xlink="http://www.w3.org/1999/xlink" content-type="institution" xlink:title="Chulalongkorn University, Museum of Zoology, Bangkok" xlink:type="simple">CUMZ</abbrev> 15372 (former IDi-090) from Chiang Mai Province, Thailand; <bold>E</bold>. <italic><tp:taxon-name><tp:taxon-name-part taxon-name-part-type="genus" reg="Pagodapalaina">Pagodapalaina</tp:taxon-name-part> <tp:taxon-name-part taxon-name-part-type="species" reg="suratensis">suratensis</tp:taxon-name-part></tp:taxon-name></italic> (Panha &amp; Burch, 1998), holotype <abbrev xmlns:xlink="http://www.w3.org/1999/xlink" content-type="institution" xlink:title="Chulalongkorn University, Museum of Zoology, Bangkok" xlink:type="simple">CUMZ</abbrev> 15370 (former Di 028) from Surathani Province, Thailand.</p></caption><graphic xmlns:xlink="http://www.w3.org/1999/xlink" xlink:href="zookeys-1285-071_article-186884__-g007.jpg" id="oo_1718366.jpg" position="float" orientation="portrait" xlink:type="simple"><uri content-type="original_file" xlink:type="simple">https://binary.pensoft.net/fig/1718366</uri></graphic></fig><fig id="F1" position="float" orientation="portrait"><object-id xmlns:xlink="http://www.w3.org/1999/xlink" content-type="doi" xlink:type="simple">10.3897/zookeys.1285.186884.figure1</object-id><object-id xmlns:xlink="http://www.w3.org/1999/xlink" content-type="arpha" xlink:type="simple">69338049-1D6F-5AD6-8A5D-DCDC692D7487</object-id><label>Figure 1.</label><caption><p><bold>A</bold>. Geographic distribution map of <italic><tp:taxon-name><tp:taxon-name-part taxon-name-part-type="genus" reg="Diplommatina">Diplommatina</tp:taxon-name-part></tp:taxon-name></italic> and <italic><tp:taxon-name><tp:taxon-name-part taxon-name-part-type="genus" reg="Pagodapalaina">Pagodapalaina</tp:taxon-name-part></tp:taxon-name></italic> species in Myanmar based on the specimens examined in this study. White symbols indicate previously described species. Yellow symbols indicate new species described herein; <bold>B</bold>. Western part of Damathat Hill photographed from the northern side; <bold>C</bold>. Entrance of the famous Damathat Cave, which has been designated as the type locality for several species. The cave is currently occupied by a Buddhist temple; <bold>D</bold>. <italic><tp:taxon-name><tp:taxon-name-part taxon-name-part-type="genus" reg="Diplommatina">Diplommatina</tp:taxon-name-part> <tp:taxon-name-part taxon-name-part-type="species" reg="akron">akron</tp:taxon-name-part></tp:taxon-name></italic> Panha &amp; Burch, 1998, specimen <abbrev xmlns:xlink="http://www.w3.org/1999/xlink" content-type="institution" xlink:title="Chulalongkorn University, Museum of Zoology, Bangkok" xlink:type="simple">CUMZ</abbrev> 15451 from Aye Say Tee Cave, Shan State.</p></caption><graphic xmlns:xlink="http://www.w3.org/1999/xlink" xlink:href="zookeys-1285-071_article-186884__-g001.jpg" id="oo_1718359.jpg" position="float" orientation="portrait" xlink:type="simple"><uri content-type="original_file" xlink:type="simple">https://binary.pensoft.net/fig/1718359</uri></graphic></fig></tp:treatment-sec><ref-list><ref id="B67"><mixed-citation xmlns:xlink="http://www.w3.org/1999/xlink" xlink:type="simple">Panha S, Burch JB (2001) Two new species of <italic><tp:taxon-name><tp:taxon-name-part taxon-name-part-type="genus">Diplommatina</tp:taxon-name-part></tp:taxon-name></italic> from Thailand (<tp:taxon-name><tp:taxon-name-part taxon-name-part-type="subclass">Prosobranchia</tp:taxon-name-part></tp:taxon-name>: <tp:taxon-name><tp:taxon-name-part taxon-name-part-type="family">Diplommatinidae</tp:taxon-name-part></tp:taxon-name>). Natural History Journal of Chulalongkorn University 1(1): 33–37. <ext-link xlink:href="10.58837/tnh.1.1.102871" ext-link-type="doi" xlink:type="simple">https://doi.org/10.58837/tnh.1.1.102871</ext-link></mixed-citation></ref><ref id="B68"><mixed-citation xmlns:xlink="http://www.w3.org/1999/xlink" xlink:type="simple">Panha S, Burch JB (2005) An Introduction to the Microsnails of Thailand. Malacological Review 37/38: 1–155.</mixed-citation></ref><ref id="B66"><mixed-citation xmlns:xlink="http://www.w3.org/1999/xlink" xlink:type="simple">Panha S, Burch JB (1998) New species of <italic><tp:taxon-name><tp:taxon-name-part taxon-name-part-type="genus">Diplommatina</tp:taxon-name-part></tp:taxon-name></italic> from Thailand (<tp:taxon-name><tp:taxon-name-part taxon-name-part-type="subclass">Prosobranchia</tp:taxon-name-part></tp:taxon-name>: <tp:taxon-name><tp:taxon-name-part taxon-name-part-type="family">Diplommatinidae</tp:taxon-name-part></tp:taxon-name>). Walkerana 8(19): 49–62.</mixed-citation></ref><ref id="B1"><mixed-citation xmlns:xlink="http://www.w3.org/1999/xlink" xlink:type="simple">Adams H, Adams A (1851) On two new genera of <tp:taxon-name><tp:taxon-name-part taxon-name-part-type="phylum">Mollusca</tp:taxon-name-part></tp:taxon-name>. Annals and Magazine of Natural History, Series 2 7(37): 63–64. <ext-link ext-link-type="uri" xlink:href="https://www.biodiversitylibrary.org/page/13787641" xlink:type="simple">https://www.biodiversitylibrary.org/page/13787641</ext-link></mixed-citation></ref><ref id="B96"><mixed-citation xmlns:xlink="http://www.w3.org/1999/xlink" xlink:type="simple">Vermeulen JJ (1993) Notes on the non-marine molluscs of the island of Borneo 5. The genus <italic><tp:taxon-name><tp:taxon-name-part taxon-name-part-type="genus">Diplommatina</tp:taxon-name-part></tp:taxon-name></italic> (<tp:taxon-name><tp:taxon-name-part taxon-name-part-type="class">Gastropoda</tp:taxon-name-part></tp:taxon-name><tp:taxon-name><tp:taxon-name-part taxon-name-part-type="subclass">Prosobranchia</tp:taxon-name-part></tp:taxon-name>: <tp:taxon-name><tp:taxon-name-part taxon-name-part-type="family">Diplommatinidae</tp:taxon-name-part></tp:taxon-name>). Basteria 57: 3–69.</mixed-citation></ref><ref id="B24"><mixed-citation xmlns:xlink="http://www.w3.org/1999/xlink" xlink:type="simple">Egorov R (2013) A review of the genera of the terrestrial pectinibranch molluscs (synopsis mainly based on published data). <tp:taxon-name><tp:taxon-name-part taxon-name-part-type="order">Littoriniformes</tp:taxon-name-part></tp:taxon-name>: <tp:taxon-name><tp:taxon-name-part taxon-name-part-type="family">Liareidae</tp:taxon-name-part></tp:taxon-name>, <tp:taxon-name><tp:taxon-name-part taxon-name-part-type="family">Pupinidae</tp:taxon-name-part></tp:taxon-name>, <tp:taxon-name><tp:taxon-name-part taxon-name-part-type="family">Diplommatinidae</tp:taxon-name-part></tp:taxon-name>, <tp:taxon-name><tp:taxon-name-part taxon-name-part-type="family">Alycaeidae</tp:taxon-name-part></tp:taxon-name>, <tp:taxon-name><tp:taxon-name-part taxon-name-part-type="family">Cochlostomidae</tp:taxon-name-part></tp:taxon-name>. Treasure of Russian Shells, Supplement 3(3): 1–62.</mixed-citation></ref><ref id="B18"><mixed-citation xmlns:xlink="http://www.w3.org/1999/xlink" xlink:type="simple">Chen Z-Y, Ablett JD (2024) Two new <italic><tp:taxon-name><tp:taxon-name-part taxon-name-part-type="genus">Gastroptychia</tp:taxon-name-part></tp:taxon-name></italic> Kobelt &amp; Möllendorff, 1900 from Darjeeling and West Khasi Hills, northeastern India (<tp:taxon-name><tp:taxon-name-part taxon-name-part-type="class">Gastropoda</tp:taxon-name-part></tp:taxon-name>: <tp:taxon-name><tp:taxon-name-part taxon-name-part-type="superfamily">Cyclophoroidea</tp:taxon-name-part></tp:taxon-name>: <tp:taxon-name><tp:taxon-name-part taxon-name-part-type="family">Diplommatinidae</tp:taxon-name-part></tp:taxon-name>). Zootaxa 5538(1): 079–088. <ext-link xlink:href="10.11646/zootaxa.5538.1.8" ext-link-type="doi" xlink:type="simple">https://doi.org/10.11646/zootaxa.5538.1.8</ext-link></mixed-citation></ref><ref id="B99"><mixed-citation xmlns:xlink="http://www.w3.org/1999/xlink" xlink:type="simple">Webster NB, Van Dooren TJM, Schilthuizen M (2012) Phylogenetic reconstruction and shell evolution of the <tp:taxon-name><tp:taxon-name-part taxon-name-part-type="family">Diplommatinidae</tp:taxon-name-part></tp:taxon-name> (<tp:taxon-name><tp:taxon-name-part taxon-name-part-type="class">Gastropoda</tp:taxon-name-part></tp:taxon-name>: <tp:taxon-name><tp:taxon-name-part taxon-name-part-type="subclass">Caenogastropoda</tp:taxon-name-part></tp:taxon-name>). Molecular Phylogenetics and Evolution 63: 625–638. <ext-link xlink:href="10.1016/j.ympev.2012.02.004" ext-link-type="doi" xlink:type="simple">https://doi.org/10.1016/j.ympev.2012.02.004</ext-link></mixed-citation></ref></ref-list></tp:taxon-treatment>
