# Supplementary material for: Contributions of a small collection of the terrestrial microsnails genus Diplommatina s.l. (Caenogastropoda, Cyclophoroidea, Diplommatinidae) from Myanmar, with a catalogue of recorded species and description of two new species
Source: Zookeys. 2026 Jul 17;1285:71–124. doi: 10.3897/zookeys.1285.186884 (PMC13401188; doi:10.3897/zookeys.1285.186884)
Supplement: XML Treatment for Pagodapalaina [file zookeys.1285.186884-treatment9.xml]

<!DOCTYPE tp:taxon-treatment
  PUBLIC "-//TaxonX//DTD Taxonomic Treatment Publishing DTD v0 20100105//EN" "tax-treatment-NSO.dtd">
<tp:taxon-treatment xmlns:tp="http://www.plazi.org/taxpub"><tp:treatment-meta><kwd-group><label>Taxon classification</label><kwd>
                  <named-content content-type="kingdom">Animalia</named-content>
                </kwd><kwd>
                  <named-content content-type="order">Architaenioglossa</named-content>
                </kwd><kwd>
                  <named-content content-type="family">Diplommatinidae</named-content>
                </kwd></kwd-group><mixed-citation publication-type="journal"><person-group><name><surname>Tongkerd</surname><given-names>Piyoros</given-names></name><name><surname>Lwin</surname><given-names>Ngwe</given-names></name><name><surname>Ablett</surname><given-names>Jonathan D.</given-names></name><name><surname>Pholyotha</surname><given-names>Arthit</given-names></name><name><surname>Annate</surname><given-names>Supunya</given-names></name><name><surname>Sutcharit</surname><given-names>Chirasak</given-names></name></person-group><article-title>Contributions of a small collection of the terrestrial microsnails genus <italic><tp:taxon-name><tp:taxon-name-part taxon-name-part-type="genus" reg="Diplommatina">Diplommatina</tp:taxon-name-part></tp:taxon-name></italic> s.l. (<tp:taxon-name><tp:taxon-name-part taxon-name-part-type="subclass" reg="Caenogastropoda">Caenogastropoda</tp:taxon-name-part></tp:taxon-name>, <tp:taxon-name><tp:taxon-name-part taxon-name-part-type="superfamily" reg="Cyclophoroidea">Cyclophoroidea</tp:taxon-name-part></tp:taxon-name>, <tp:taxon-name><tp:taxon-name-part taxon-name-part-type="family" reg="Diplommatinidae">Diplommatinidae</tp:taxon-name-part></tp:taxon-name>) from Myanmar, with a catalogue of recorded species and description of two new species</article-title><source>Zookeys</source><day>17</day><month>07</month><year>2026</year><volume>1285</volume><fpage>71</fpage><lpage>124</lpage><pub-id pub-id-type="doi">10.3897/zookeys.1285.186884</pub-id></mixed-citation></tp:treatment-meta><tp:nomenclature><label>Genus</label><tp:taxon-name><object-id xmlns:xlink="http://www.w3.org/1999/xlink" content-type="arpha" xlink:type="simple">A73011C5-B78A-5B75-B418-659D728C96C9</object-id>
                        		<tp:taxon-name-part taxon-name-part-type="genus" reg="Pagodapalaina">Pagodapalaina</tp:taxon-name-part>
                        	</tp:taxon-name><tp:taxon-authority>Chen, 2025</tp:taxon-authority><tp:nomenclature-citation-list><tp:nomenclature-citation><tp:taxon-name>
                    <tp:taxon-name-part taxon-name-part-type="genus" reg="Pagodapalaina">Pagodapalaina</tp:taxon-name-part>
                  </tp:taxon-name><comment> Chen in <xref ref-type="bibr" rid="B21">Chen et al. 2025</xref>: 390, 391.</comment></tp:nomenclature-citation></tp:nomenclature-citation-list></tp:nomenclature><tp:treatment-sec sec-type="Type species"><title>Type species.</title><p><italic><tp:taxon-name><tp:taxon-name-part taxon-name-part-type="genus" reg="Pagodapalaina">Pagodapalaina</tp:taxon-name-part> <tp:taxon-name-part taxon-name-part-type="species" reg="hortulanica">hortulanica</tp:taxon-name-part></tp:taxon-name></italic> Chen, 2025, by original designation.</p></tp:treatment-sec><tp:treatment-sec sec-type="Remarks"><title>Remarks.</title><p>The genus was recently separated from the more diverse <italic><tp:taxon-name><tp:taxon-name-part taxon-name-part-type="genus" reg="Diplommatina">Diplommatina</tp:taxon-name-part></tp:taxon-name></italic> s.l. based on differences in radular and shell morphology, as well as published molecular data (<xref ref-type="bibr" rid="B99">Webster et al. 2012</xref>; <xref ref-type="bibr" rid="B15">Boonmachai et al. 2023</xref>; <xref ref-type="bibr" rid="B21">Chen et al. 2025</xref>). It is characterised by a small, sinistral, conical to elongate-conical shell with angular whorls and prominent radial ribs that often form trough-like projections along the shell periphery. The genus currently comprises 17 species, which are mainly distributed in the Malay Peninsula and Sumatra, Indonesia. In Myanmar, the genus is recorded for the first time, as <italic><tp:taxon-name><tp:taxon-name-part taxon-name-part-type="genus" reg="Pagodapalaina">P.</tp:taxon-name-part> <tp:taxon-name-part taxon-name-part-type="species" reg="suratensis">suratensis</tp:taxon-name-part></tp:taxon-name></italic> from the southern part of the Tanintharyi Region.</p></tp:treatment-sec><ref-list><ref id="B21"><mixed-citation xmlns:xlink="http://www.w3.org/1999/xlink" xlink:type="simple">Chen Z-Y, Sutcharit C, Ablett JD (2025) <italic><tp:taxon-name><tp:taxon-name-part taxon-name-part-type="genus">Pagodapalaina</tp:taxon-name-part></tp:taxon-name></italic>, a new sinistral genus of <tp:taxon-name><tp:taxon-name-part taxon-name-part-type="family">Diplommatinidae</tp:taxon-name-part></tp:taxon-name> from the Malay Peninsula and Sumatra, with description of a new species from Perak, Peninsular Malaysia (<tp:taxon-name><tp:taxon-name-part taxon-name-part-type="class">Gastropoda</tp:taxon-name-part></tp:taxon-name>: <tp:taxon-name><tp:taxon-name-part taxon-name-part-type="subclass">Caenogastropoda</tp:taxon-name-part></tp:taxon-name>: <tp:taxon-name><tp:taxon-name-part taxon-name-part-type="superfamily">Cyclophoroidea</tp:taxon-name-part></tp:taxon-name>). Zootaxa 5737(3): 389–400. <ext-link xlink:href="10.11646/zootaxa.5737.3.5" ext-link-type="doi" xlink:type="simple">https://doi.org/10.11646/zootaxa.5737.3.5</ext-link></mixed-citation></ref><ref id="B99"><mixed-citation xmlns:xlink="http://www.w3.org/1999/xlink" xlink:type="simple">Webster NB, Van Dooren TJM, Schilthuizen M (2012) Phylogenetic reconstruction and shell evolution of the <tp:taxon-name><tp:taxon-name-part taxon-name-part-type="family">Diplommatinidae</tp:taxon-name-part></tp:taxon-name> (<tp:taxon-name><tp:taxon-name-part taxon-name-part-type="class">Gastropoda</tp:taxon-name-part></tp:taxon-name>: <tp:taxon-name><tp:taxon-name-part taxon-name-part-type="subclass">Caenogastropoda</tp:taxon-name-part></tp:taxon-name>). Molecular Phylogenetics and Evolution 63: 625–638. <ext-link xlink:href="10.1016/j.ympev.2012.02.004" ext-link-type="doi" xlink:type="simple">https://doi.org/10.1016/j.ympev.2012.02.004</ext-link></mixed-citation></ref><ref id="B15"><mixed-citation xmlns:xlink="http://www.w3.org/1999/xlink" xlink:type="simple">Boonmachai T, Bergey EA, Nantarat N (2023) First record and description of three new species in the land snail genus <italic><tp:taxon-name><tp:taxon-name-part taxon-name-part-type="genus">Diplommatina</tp:taxon-name-part></tp:taxon-name></italic> Benson, 1849 (<tp:taxon-name><tp:taxon-name-part taxon-name-part-type="subclass">Caenogastropoda</tp:taxon-name-part></tp:taxon-name>, <tp:taxon-name><tp:taxon-name-part taxon-name-part-type="family">Diplommatinidae</tp:taxon-name-part></tp:taxon-name>) from Satun Province, Thailand. Zoosystematics and Evolution 99(1): 195–207. <ext-link xlink:href="https://doi10.3897/zse.99.99030" ext-link-type="uri" xlink:type="simple">https://doi10.3897/zse.99.99030</ext-link></mixed-citation></ref></ref-list></tp:taxon-treatment>
