# Supplementary material for: Contributions of a small collection of the terrestrial microsnails genus Diplommatina s.l. (Caenogastropoda, Cyclophoroidea, Diplommatinidae) from Myanmar, with a catalogue of recorded species and description of two new species
Source: Zookeys. 2026 Jul 17;1285:71–124. doi: 10.3897/zookeys.1285.186884 (PMC13401188; doi:10.3897/zookeys.1285.186884)
Supplement: XML Treatment for Pagodapalaina suratensis [file zookeys.1285.186884-treatment10.xml]

<!DOCTYPE tp:taxon-treatment
  PUBLIC "-//TaxonX//DTD Taxonomic Treatment Publishing DTD v0 20100105//EN" "tax-treatment-NSO.dtd">
<tp:taxon-treatment xmlns:tp="http://www.plazi.org/taxpub"><tp:treatment-meta><kwd-group><label>Taxon classification</label><kwd>
                  <named-content content-type="kingdom">Animalia</named-content>
                </kwd><kwd>
                  <named-content content-type="order">Architaenioglossa</named-content>
                </kwd><kwd>
                  <named-content content-type="family">Diplommatinidae</named-content>
                </kwd></kwd-group><mixed-citation publication-type="journal"><person-group><name><surname>Tongkerd</surname><given-names>Piyoros</given-names></name><name><surname>Lwin</surname><given-names>Ngwe</given-names></name><name><surname>Ablett</surname><given-names>Jonathan D.</given-names></name><name><surname>Pholyotha</surname><given-names>Arthit</given-names></name><name><surname>Annate</surname><given-names>Supunya</given-names></name><name><surname>Sutcharit</surname><given-names>Chirasak</given-names></name></person-group><article-title>Contributions of a small collection of the terrestrial microsnails genus <italic><tp:taxon-name><tp:taxon-name-part taxon-name-part-type="genus" reg="Diplommatina">Diplommatina</tp:taxon-name-part></tp:taxon-name></italic> s.l. (<tp:taxon-name><tp:taxon-name-part taxon-name-part-type="subclass" reg="Caenogastropoda">Caenogastropoda</tp:taxon-name-part></tp:taxon-name>, <tp:taxon-name><tp:taxon-name-part taxon-name-part-type="superfamily" reg="Cyclophoroidea">Cyclophoroidea</tp:taxon-name-part></tp:taxon-name>, <tp:taxon-name><tp:taxon-name-part taxon-name-part-type="family" reg="Diplommatinidae">Diplommatinidae</tp:taxon-name-part></tp:taxon-name>) from Myanmar, with a catalogue of recorded species and description of two new species</article-title><source>Zookeys</source><day>17</day><month>07</month><year>2026</year><volume>1285</volume><fpage>71</fpage><lpage>124</lpage><pub-id pub-id-type="doi">10.3897/zookeys.1285.186884</pub-id></mixed-citation></tp:treatment-meta><tp:nomenclature><label>8</label><tp:taxon-name><object-id xmlns:xlink="http://www.w3.org/1999/xlink" content-type="arpha" xlink:type="simple">FE717513-F89D-56CF-8963-226871607C17</object-id>
                        		<tp:taxon-name-part taxon-name-part-type="genus" reg="Pagodapalaina">Pagodapalaina</tp:taxon-name-part> <tp:taxon-name-part taxon-name-part-type="species" reg="suratensis">suratensis</tp:taxon-name-part>
                        	</tp:taxon-name><tp:taxon-authority>(Panha &amp; Burch, 1998)</tp:taxon-authority><xref ref-type="fig" rid="F7">Figs 7E</xref><xref ref-type="fig" rid="F11">, 11D</xref><xref ref-type="fig" rid="F14">, 14</xref><tp:nomenclature-citation-list><tp:nomenclature-citation><tp:taxon-name><tp:taxon-name-part taxon-name-part-type="genus" reg="Diplommatina">Diplommatina</tp:taxon-name-part> <tp:taxon-name-part taxon-name-part-type="species" reg="suratensis">suratensis</tp:taxon-name-part></tp:taxon-name><comment> Panha &amp; Burch, 1998: 57, fig. 5. Type locality: Klongsang Wildlife Sanctuary, Surathani Province, Thailand. <xref ref-type="bibr" rid="B68">Panha and Burch 2005</xref>: 33, fig. 35. <xref ref-type="bibr" rid="B5">BEDO 2017</xref>: 83. <xref ref-type="bibr" rid="B38">Jirapatrasilp et al. 2023</xref>: 26.</comment></tp:nomenclature-citation><tp:nomenclature-citation><tp:taxon-name><tp:taxon-name-part taxon-name-part-type="genus" reg="Pagodapalaina">Pagodapalaina</tp:taxon-name-part> <tp:taxon-name-part taxon-name-part-type="species" reg="suratensis">suratensis</tp:taxon-name-part></tp:taxon-name><comment> —<xref ref-type="bibr" rid="B21">Chen et al. 2025</xref>: 398, 399, fig. 3h.</comment></tp:nomenclature-citation></tp:nomenclature-citation-list></tp:nomenclature><tp:treatment-sec sec-type="Type material examined"><title>Type material examined.</title><p>Thailand • <bold><italic>Holotype</italic></bold>. <abbrev xmlns:xlink="http://www.w3.org/1999/xlink" content-type="institution" xlink:title="Chulalongkorn University, Museum of Zoology, Bangkok" xlink:type="simple">CUMZ</abbrev> 15370 (former Di 028; Fig. <xref ref-type="fig" rid="F7">7E</xref>) from Klongsang Wildlife Sanctuary, Surathani Province; Panha and Burch coll. • <bold><italic>Paratypes</italic></bold>. <abbrev xmlns:xlink="http://www.w3.org/1999/xlink" content-type="institution" xlink:title="Chulalongkorn University, Museum of Zoology, Bangkok" xlink:type="simple">CUMZ</abbrev> 15371 (former Di 029; 7 shells); same data as for holotype.</p><fig id="F14" position="float" orientation="portrait"><object-id xmlns:xlink="http://www.w3.org/1999/xlink" content-type="doi" xlink:type="simple">10.3897/zookeys.1285.186884.figure14</object-id><object-id xmlns:xlink="http://www.w3.org/1999/xlink" content-type="arpha" xlink:type="simple">7837AA7C-FF71-54BB-A829-0D83AC61EA12</object-id><label>Figure 14.</label><caption><p><italic><tp:taxon-name><tp:taxon-name-part taxon-name-part-type="genus" reg="Pagodapalaina">Pagodapalaina</tp:taxon-name-part> <tp:taxon-name-part taxon-name-part-type="species" reg="suratensis">suratensis</tp:taxon-name-part></tp:taxon-name></italic> (Panha &amp; Burch, 1998) from Tanintharyi Region, Myanmar. <bold>A</bold>. Specimen <abbrev xmlns:xlink="http://www.w3.org/1999/xlink" content-type="institution" xlink:title="Chulalongkorn University, Museum of Zoology, Bangkok" xlink:type="simple">CUMZ</abbrev> 15463, insets show the protoconch sculpture, and aperture with columellaris; <bold>B</bold>. Specimen <abbrev xmlns:xlink="http://www.w3.org/1999/xlink" content-type="institution" xlink:title="Chulalongkorn University, Museum of Zoology, Bangkok" xlink:type="simple">CUMZ</abbrev> 15464.</p></caption><graphic xmlns:xlink="http://www.w3.org/1999/xlink" xlink:href="zookeys-1285-071_article-186884__-g014.jpg" id="oo_1718373.jpg" position="float" orientation="portrait" xlink:type="simple"><uri content-type="original_file" xlink:type="simple">https://binary.pensoft.net/fig/1718373</uri></graphic></fig></tp:treatment-sec><tp:treatment-sec sec-type="Other material"><title>Other material.</title><p>Myanmar • <abbrev xmlns:xlink="http://www.w3.org/1999/xlink" content-type="institution" xlink:title="Chulalongkorn University, Museum of Zoology, Bangkok" xlink:type="simple">CUMZ</abbrev> 15463 (1 shell; Fig. <xref ref-type="fig" rid="F14">14A</xref>), <abbrev xmlns:xlink="http://www.w3.org/1999/xlink" content-type="institution" xlink:title="Chulalongkorn University, Museum of Zoology, Bangkok" xlink:type="simple">CUMZ</abbrev> 15464 (1 shell; Figs <xref ref-type="fig" rid="F11">11D</xref>, <xref ref-type="fig" rid="F14">14B</xref>), <abbrev xmlns:xlink="http://www.w3.org/1999/xlink" content-type="institution" xlink:title="Chulalongkorn University, Museum of Zoology, Bangkok" xlink:type="simple">CUMZ</abbrev> 15465 (327 shells + 6 juveniles) from Buddha Cave, Lenya City, Tanintharyi Region; <named-content xmlns:xlink="http://www.w3.org/1999/xlink" content-type="dwc:verbatimCoordinates" xlink:type="simple">11°13'46.2"N, 99°10'34.3"E</named-content>; C. Sutcharit, R. Chanabun and R. Srisonchai leg.</p></tp:treatment-sec><tp:treatment-sec sec-type="Description"><title>Description.</title><p>Shell sinistral, turreted-fusiform, reddish to yellowish. Shell height 1.9–2.2 mm; shell width 0.9–1.2 mm. Whorls ~7, earlier whorls rounded, last three whorls angular; spire elongate conical; suture wide and very deep. Protoconch ~1½ whorls, with roundish malleated pits throughout. Teleoconch with strong, regularly spaced radial ribs; earlier whorls ribs regularly strong, last three whorls’ ribs slightly elevated, weakly sinuous at angulation, and then thinner and lower near suture. Ribs with 6–7 ribs/0.5 mm on penultimate whorl; 10–11 ribs/0.5 mm on last whorl towards aperture. Spiral striations very thin and fine, appearing from teleoconch to aperture. Last whorl narrower than penultimate whorl and displaced rightward relative to peristome position. Constriction inconspicuous externally and internally. Aperture circular bearing, with three barriers: parietalis short, very weak, low knob-like; palatalis elongate horizontally and form tall ridge; columellaris prominent, continuous with peristome, slightly deflected downward toward palatal wall (Fig. <xref ref-type="fig" rid="F11">11D</xref>). Peristome broadly expanded, double; outer peristome broader than inner peristome. Lip thickened, multi-layered; parietal callus thickened and expanded. Columella straight, thickened. Umbilicus closed.</p></tp:treatment-sec><tp:treatment-sec sec-type="Distribution"><title>Distribution.</title><p><italic><tp:taxon-name><tp:taxon-name-part taxon-name-part-type="genus" reg="Pagodapalaina">Pagodapalaina</tp:taxon-name-part> <tp:taxon-name-part taxon-name-part-type="species" reg="suratensis">suratensis</tp:taxon-name-part></tp:taxon-name></italic> occurs in several areas of southern Thailand (<xref ref-type="bibr" rid="B68">Panha and Burch 2005</xref>). It has recently been recorded from limestone outcrops in the Tanintharyi Region, southern Myanmar (Fig. <xref ref-type="fig" rid="F1">1A</xref>).</p></tp:treatment-sec><tp:treatment-sec sec-type="Remarks"><title>Remarks.</title><p>This is the first record of this species in Myanmar. <italic><tp:taxon-name><tp:taxon-name-part taxon-name-part-type="genus" reg="Diplommatina">Diplommatina</tp:taxon-name-part> <tp:taxon-name-part taxon-name-part-type="species" reg="somsakpanhai">somsakpanhai</tp:taxon-name-part></tp:taxon-name></italic> sp. nov. was also found syntopic with this species. The new species differs in having opposite shell coiling, an ovate shell shape, and a very large, thickened shell aperture.</p></tp:treatment-sec><tp:treatment-sec><!--Section generated to contain objects referenced in tp:taxon-treatment.--><fig id="F7" position="float" orientation="portrait"><object-id xmlns:xlink="http://www.w3.org/1999/xlink" content-type="doi" xlink:type="simple">10.3897/zookeys.1285.186884.figure7</object-id><object-id xmlns:xlink="http://www.w3.org/1999/xlink" content-type="arpha" xlink:type="simple">F0DB42D2-AE29-5BD9-BBF3-F482D452CB3E</object-id><label>Figure 7.</label><caption><p><bold>A</bold>. <italic><tp:taxon-name><tp:taxon-name-part taxon-name-part-type="genus" reg="Diplommatina">Diplommatina</tp:taxon-name-part> <tp:taxon-name-part taxon-name-part-type="species" reg="richthofeni">richthofeni</tp:taxon-name-part></tp:taxon-name></italic> Theobald &amp; Stoliczka, 1872, holotype <named-content xmlns:xlink="http://www.w3.org/1999/xlink" content-type="dwc:institutional_code" xlink:title="Natural History Museum, London" xlink:href="https://scientific-collections.gbif.org/institution/1d808a7c-1f9e-4379-9616-edb749ecf10e" xlink:type="simple">NHMUK</named-content> 1888.12.4.162 from Moulmein; <bold>B</bold>. <italic><tp:taxon-name><tp:taxon-name-part taxon-name-part-type="genus" reg="Diplommatina">Diplommatina</tp:taxon-name-part> <tp:taxon-name-part taxon-name-part-type="species" reg="akron">akron</tp:taxon-name-part></tp:taxon-name></italic> Panha &amp; Burch, 1998, holotype <abbrev xmlns:xlink="http://www.w3.org/1999/xlink" content-type="institution" xlink:title="Chulalongkorn University, Museum of Zoology, Bangkok" xlink:type="simple">CUMZ</abbrev> 15398 (former Di 022) from Chiang Mai Province, Thailand; <bold>C</bold>. <italic><tp:taxon-name><tp:taxon-name-part taxon-name-part-type="genus" reg="Diplommatina">Diplommatina</tp:taxon-name-part> <tp:taxon-name-part taxon-name-part-type="species" reg="inthanon">inthanon</tp:taxon-name-part></tp:taxon-name></italic> Panha &amp; Burch, 2001, holotype <abbrev xmlns:xlink="http://www.w3.org/1999/xlink" content-type="institution" xlink:title="Chulalongkorn University, Museum of Zoology, Bangkok" xlink:type="simple">CUMZ</abbrev> 15394 (former IDi-087) from Chiang Mai Province, Thailand; <bold>D</bold>. <italic><tp:taxon-name><tp:taxon-name-part taxon-name-part-type="genus" reg="Diplommatina">Diplommatina</tp:taxon-name-part> <tp:taxon-name-part taxon-name-part-type="species" reg="siriphumi">siriphumi</tp:taxon-name-part></tp:taxon-name></italic> Panha &amp; Burch, 2001, holotype <abbrev xmlns:xlink="http://www.w3.org/1999/xlink" content-type="institution" xlink:title="Chulalongkorn University, Museum of Zoology, Bangkok" xlink:type="simple">CUMZ</abbrev> 15372 (former IDi-090) from Chiang Mai Province, Thailand; <bold>E</bold>. <italic><tp:taxon-name><tp:taxon-name-part taxon-name-part-type="genus" reg="Pagodapalaina">Pagodapalaina</tp:taxon-name-part> <tp:taxon-name-part taxon-name-part-type="species" reg="suratensis">suratensis</tp:taxon-name-part></tp:taxon-name></italic> (Panha &amp; Burch, 1998), holotype <abbrev xmlns:xlink="http://www.w3.org/1999/xlink" content-type="institution" xlink:title="Chulalongkorn University, Museum of Zoology, Bangkok" xlink:type="simple">CUMZ</abbrev> 15370 (former Di 028) from Surathani Province, Thailand.</p></caption><graphic xmlns:xlink="http://www.w3.org/1999/xlink" xlink:href="zookeys-1285-071_article-186884__-g007.jpg" id="oo_1718366.jpg" position="float" orientation="portrait" xlink:type="simple"><uri content-type="original_file" xlink:type="simple">https://binary.pensoft.net/fig/1718366</uri></graphic></fig><fig id="F11" position="float" orientation="portrait"><object-id xmlns:xlink="http://www.w3.org/1999/xlink" content-type="doi" xlink:type="simple">10.3897/zookeys.1285.186884.figure11</object-id><object-id xmlns:xlink="http://www.w3.org/1999/xlink" content-type="arpha" xlink:type="simple">9B1F9AF9-4E90-51BB-A7A4-66C04F23B1EB</object-id><label>Figure 11.</label><caption><p>Micro-CT image showing shell barrier. <bold>A</bold>. <italic><tp:taxon-name><tp:taxon-name-part taxon-name-part-type="genus" reg="Diplommatina">Diplommatina</tp:taxon-name-part> <tp:taxon-name-part taxon-name-part-type="species" reg="nimanandhi">nimanandhi</tp:taxon-name-part></tp:taxon-name></italic> Panha, Kanchanasaka &amp; Burch, 2002, specimen <abbrev xmlns:xlink="http://www.w3.org/1999/xlink" content-type="institution" xlink:title="Chulalongkorn University, Museum of Zoology, Bangkok" xlink:type="simple">CUMZ</abbrev> 15454 from Mon State, Myanmar; <bold>B</bold>. <italic><tp:taxon-name><tp:taxon-name-part taxon-name-part-type="genus" reg="Diplommatina">Diplommatina</tp:taxon-name-part> <tp:taxon-name-part taxon-name-part-type="species" reg="prolixa">prolixa</tp:taxon-name-part></tp:taxon-name></italic> sp. nov., holotype <abbrev xmlns:xlink="http://www.w3.org/1999/xlink" content-type="institution" xlink:title="Chulalongkorn University, Museum of Zoology, Bangkok" xlink:type="simple">CUMZ</abbrev> 15458 from Kayin State, Myanmar; <bold>C</bold>. <italic><tp:taxon-name><tp:taxon-name-part taxon-name-part-type="genus" reg="Diplommatina">Diplommatina</tp:taxon-name-part> <tp:taxon-name-part taxon-name-part-type="species" reg="somsakpanhai">somsakpanhai</tp:taxon-name-part></tp:taxon-name></italic> sp. nov., paratype <abbrev xmlns:xlink="http://www.w3.org/1999/xlink" content-type="institution" xlink:title="Chulalongkorn University, Museum of Zoology, Bangkok" xlink:type="simple">CUMZ</abbrev> 15461 from Tanintharyi Region, Myanmar; <bold>D</bold>. <italic><tp:taxon-name><tp:taxon-name-part taxon-name-part-type="genus" reg="Pagodapalaina">Pagodapalaina</tp:taxon-name-part> <tp:taxon-name-part taxon-name-part-type="species" reg="suratensis">suratensis</tp:taxon-name-part></tp:taxon-name></italic> (Panha &amp; Burch, 1998), specimen <abbrev xmlns:xlink="http://www.w3.org/1999/xlink" content-type="institution" xlink:title="Chulalongkorn University, Museum of Zoology, Bangkok" xlink:type="simple">CUMZ</abbrev> 15464 from Tanintharyi Region, Myanmar.</p></caption><graphic xmlns:xlink="http://www.w3.org/1999/xlink" xlink:href="zookeys-1285-071_article-186884__-g011.jpg" id="oo_1718370.jpg" position="float" orientation="portrait" xlink:type="simple"><uri content-type="original_file" xlink:type="simple">https://binary.pensoft.net/fig/1718370</uri></graphic></fig><fig id="F1" position="float" orientation="portrait"><object-id xmlns:xlink="http://www.w3.org/1999/xlink" content-type="doi" xlink:type="simple">10.3897/zookeys.1285.186884.figure1</object-id><object-id xmlns:xlink="http://www.w3.org/1999/xlink" content-type="arpha" xlink:type="simple">69338049-1D6F-5AD6-8A5D-DCDC692D7487</object-id><label>Figure 1.</label><caption><p><bold>A</bold>. Geographic distribution map of <italic><tp:taxon-name><tp:taxon-name-part taxon-name-part-type="genus" reg="Diplommatina">Diplommatina</tp:taxon-name-part></tp:taxon-name></italic> and <italic><tp:taxon-name><tp:taxon-name-part taxon-name-part-type="genus" reg="Pagodapalaina">Pagodapalaina</tp:taxon-name-part></tp:taxon-name></italic> species in Myanmar based on the specimens examined in this study. White symbols indicate previously described species. Yellow symbols indicate new species described herein; <bold>B</bold>. Western part of Damathat Hill photographed from the northern side; <bold>C</bold>. Entrance of the famous Damathat Cave, which has been designated as the type locality for several species. The cave is currently occupied by a Buddhist temple; <bold>D</bold>. <italic><tp:taxon-name><tp:taxon-name-part taxon-name-part-type="genus" reg="Diplommatina">Diplommatina</tp:taxon-name-part> <tp:taxon-name-part taxon-name-part-type="species" reg="akron">akron</tp:taxon-name-part></tp:taxon-name></italic> Panha &amp; Burch, 1998, specimen <abbrev xmlns:xlink="http://www.w3.org/1999/xlink" content-type="institution" xlink:title="Chulalongkorn University, Museum of Zoology, Bangkok" xlink:type="simple">CUMZ</abbrev> 15451 from Aye Say Tee Cave, Shan State.</p></caption><graphic xmlns:xlink="http://www.w3.org/1999/xlink" xlink:href="zookeys-1285-071_article-186884__-g001.jpg" id="oo_1718359.jpg" position="float" orientation="portrait" xlink:type="simple"><uri content-type="original_file" xlink:type="simple">https://binary.pensoft.net/fig/1718359</uri></graphic></fig></tp:treatment-sec><ref-list><ref id="B68"><mixed-citation xmlns:xlink="http://www.w3.org/1999/xlink" xlink:type="simple">Panha S, Burch JB (2005) An Introduction to the Microsnails of Thailand. Malacological Review 37/38: 1–155.</mixed-citation></ref><ref id="B5"><mixed-citation xmlns:xlink="http://www.w3.org/1999/xlink" xlink:type="simple">BEDO (2017) Land Snails: Checklist of Molluscan Biodiversity in Thailand. BEDO, Bangkok [in Thai], 300 pp.</mixed-citation></ref><ref id="B38"><mixed-citation xmlns:xlink="http://www.w3.org/1999/xlink" xlink:type="simple">Jirapatrasilp P, Tongkerd P, Sutcharit C (2023) Somsak Panha and his contribution to Southeast Asian biodiversity research. Tropical Natural History, Supplement 7: 1–30. <ext-link xlink:href="10.58837/tnh.23.7.257693" ext-link-type="doi" xlink:type="simple">https://doi.org/10.58837/tnh.23.7.257693</ext-link></mixed-citation></ref><ref id="B21"><mixed-citation xmlns:xlink="http://www.w3.org/1999/xlink" xlink:type="simple">Chen Z-Y, Sutcharit C, Ablett JD (2025) <italic><tp:taxon-name><tp:taxon-name-part taxon-name-part-type="genus">Pagodapalaina</tp:taxon-name-part></tp:taxon-name></italic>, a new sinistral genus of <tp:taxon-name><tp:taxon-name-part taxon-name-part-type="family">Diplommatinidae</tp:taxon-name-part></tp:taxon-name> from the Malay Peninsula and Sumatra, with description of a new species from Perak, Peninsular Malaysia (<tp:taxon-name><tp:taxon-name-part taxon-name-part-type="class">Gastropoda</tp:taxon-name-part></tp:taxon-name>: <tp:taxon-name><tp:taxon-name-part taxon-name-part-type="subclass">Caenogastropoda</tp:taxon-name-part></tp:taxon-name>: <tp:taxon-name><tp:taxon-name-part taxon-name-part-type="superfamily">Cyclophoroidea</tp:taxon-name-part></tp:taxon-name>). Zootaxa 5737(3): 389–400. <ext-link xlink:href="10.11646/zootaxa.5737.3.5" ext-link-type="doi" xlink:type="simple">https://doi.org/10.11646/zootaxa.5737.3.5</ext-link></mixed-citation></ref></ref-list></tp:taxon-treatment>
