# Supplementary material for: Contributions of a small collection of the terrestrial microsnails genus Diplommatina s.l. (Caenogastropoda, Cyclophoroidea, Diplommatinidae) from Myanmar, with a catalogue of recorded species and description of two new species
Source: Zookeys. 2026 Jul 17;1285:71–124. doi: 10.3897/zookeys.1285.186884 (PMC13401188; doi:10.3897/zookeys.1285.186884)
Supplement: XML Treatment for Diplommatina compacta [file zookeys.1285.186884-treatment17.xml]

<!DOCTYPE tp:taxon-treatment
  PUBLIC "-//TaxonX//DTD Taxonomic Treatment Publishing DTD v0 20100105//EN" "tax-treatment-NSO.dtd">
<tp:taxon-treatment xmlns:tp="http://www.plazi.org/taxpub"><tp:treatment-meta><kwd-group><label>Taxon classification</label><kwd>
                <named-content content-type="kingdom">Animalia</named-content>
              </kwd><kwd>
                <named-content content-type="order">Architaenioglossa</named-content>
              </kwd><kwd>
                <named-content content-type="family">Diplommatinidae</named-content>
              </kwd></kwd-group><mixed-citation publication-type="journal"><person-group><name><surname>Tongkerd</surname><given-names>Piyoros</given-names></name><name><surname>Lwin</surname><given-names>Ngwe</given-names></name><name><surname>Ablett</surname><given-names>Jonathan D.</given-names></name><name><surname>Pholyotha</surname><given-names>Arthit</given-names></name><name><surname>Annate</surname><given-names>Supunya</given-names></name><name><surname>Sutcharit</surname><given-names>Chirasak</given-names></name></person-group><article-title>Contributions of a small collection of the terrestrial microsnails genus <italic><tp:taxon-name><tp:taxon-name-part taxon-name-part-type="genus" reg="Diplommatina">Diplommatina</tp:taxon-name-part></tp:taxon-name></italic> s.l. (<tp:taxon-name><tp:taxon-name-part taxon-name-part-type="subclass" reg="Caenogastropoda">Caenogastropoda</tp:taxon-name-part></tp:taxon-name>, <tp:taxon-name><tp:taxon-name-part taxon-name-part-type="superfamily" reg="Cyclophoroidea">Cyclophoroidea</tp:taxon-name-part></tp:taxon-name>, <tp:taxon-name><tp:taxon-name-part taxon-name-part-type="family" reg="Diplommatinidae">Diplommatinidae</tp:taxon-name-part></tp:taxon-name>) from Myanmar, with a catalogue of recorded species and description of two new species</article-title><source>Zookeys</source><day>17</day><month>07</month><year>2026</year><volume>1285</volume><fpage>71</fpage><lpage>124</lpage><pub-id pub-id-type="doi">10.3897/zookeys.1285.186884</pub-id></mixed-citation></tp:treatment-meta><tp:nomenclature><label>15</label><tp:taxon-name><object-id xmlns:xlink="http://www.w3.org/1999/xlink" content-type="arpha" xlink:type="simple">DA36122F-AD24-5A8D-85E2-DD61A256335B</object-id>
                    		<tp:taxon-name-part taxon-name-part-type="genus" reg="Diplommatina">Diplommatina</tp:taxon-name-part> <tp:taxon-name-part taxon-name-part-type="species" reg="compacta">compacta</tp:taxon-name-part>
                    	</tp:taxon-name><tp:taxon-authority>Godwin-Austen, 1892</tp:taxon-authority><xref ref-type="fig" rid="F16">Fig. 16A</xref><tp:nomenclature-citation-list><tp:nomenclature-citation><tp:taxon-name><tp:taxon-name-part taxon-name-part-type="genus" reg="Diplommatina">Diplommatina</tp:taxon-name-part> <tp:taxon-name-part taxon-name-part-type="species" reg="compacta">compacta</tp:taxon-name-part></tp:taxon-name><comment> Godwin-Austen, 1892: 515, 516. Type locality: South of Barak in Munipur. <xref ref-type="bibr" rid="B29">Godwin-Austen 1897</xref>: 11, 12, pl. 65, figs 7, 7a, 7b. <xref ref-type="bibr" rid="B34">Gude 1921</xref>: 340. <xref ref-type="bibr" rid="B50">McGhie 2008</xref>: 11.</comment></tp:nomenclature-citation><tp:nomenclature-citation><tp:taxon-name><tp:taxon-name-part taxon-name-part-type="genus" reg="Diplommatina">Diplommatina</tp:taxon-name-part> (<tp:taxon-name-part taxon-name-part-type="subgenus" reg="Metadiancta">Metadiancta</tp:taxon-name-part>) <tp:taxon-name-part taxon-name-part-type="species" reg="compacta">compacta</tp:taxon-name-part></tp:taxon-name><comment> —<xref ref-type="bibr" rid="B41">Kobelt and Möllendorff 1898</xref>: 138. <xref ref-type="bibr" rid="B40">Kobelt 1902</xref>: 449.</comment></tp:nomenclature-citation></tp:nomenclature-citation-list></tp:nomenclature><tp:treatment-sec sec-type="Type material examined"><title>Type material examined.</title><p>India • <bold><italic>Syntypes</italic></bold>. <named-content xmlns:xlink="http://www.w3.org/1999/xlink" content-type="dwc:institutional_code" xlink:title="Natural History Museum, London" xlink:href="https://scientific-collections.gbif.org/institution/1d808a7c-1f9e-4379-9616-edb749ecf10e" xlink:type="simple">NHMUK</named-content> 1903.7.1.2179 (28 shells; Fig. <xref ref-type="fig" rid="F16">16A</xref>) from South of Barak, Munipur (figured in Godwin-Austen 1897: pl. 65, figs 7, 7a); Godwin-Austen coll.</p></tp:treatment-sec><tp:treatment-sec sec-type="Diagnosis"><title>Diagnosis.</title><p>Shell dextral, ovate-fusiform, translucent, whitish. Whorls ~7, well rounded; spire elevated-conical; suture wide, shallow. Teleoconch: earlier whorls with weak, narrowly and equally spaced radial ribs; penultimate and last whorls with very weak radial ribs to nearly smooth surface. Penultimate whorl convex, wider than last whorl. Aperture circular; columellaris very strong, directed downward. Peristome expanded, double, multi-layered; outer peristome slightly broader than inner peristome; parietal callus thickened, expanded. Columella curved; umbilicus closed.</p></tp:treatment-sec><tp:treatment-sec sec-type="Distribution"><title>Distribution.</title><p>This species is known only from its type locality in Barak, Manipur State, India. The record from Myanmar, however, lacks a precise locality (<xref ref-type="bibr" rid="B34">Gude 1921</xref>), and the presence there has not yet been reconfirmed.</p></tp:treatment-sec><tp:treatment-sec sec-type="Remarks"><title>Remarks.</title><p>There are four additional syntype shells housed in The Manchester Museum, University of Manchester (EE.3511/99) (<xref ref-type="bibr" rid="B50">McGhie 2008</xref>).</p></tp:treatment-sec><tp:treatment-sec><!--Section generated to contain objects referenced in tp:taxon-treatment.--><fig id="F16" position="float" orientation="portrait"><object-id xmlns:xlink="http://www.w3.org/1999/xlink" content-type="doi" xlink:type="simple">10.3897/zookeys.1285.186884.figure16</object-id><object-id xmlns:xlink="http://www.w3.org/1999/xlink" content-type="arpha" xlink:type="simple">A7AD09E7-7401-5C37-B1FD-275A1300B29B</object-id><label>Figure 16.</label><caption><p><bold>A</bold>. <italic><tp:taxon-name><tp:taxon-name-part taxon-name-part-type="genus" reg="Diplommatina">Diplommatina</tp:taxon-name-part> <tp:taxon-name-part taxon-name-part-type="species" reg="compacta">compacta</tp:taxon-name-part></tp:taxon-name></italic> Godwin-Austen, 1892, syntype <named-content xmlns:xlink="http://www.w3.org/1999/xlink" content-type="dwc:institutional_code" xlink:title="Natural History Museum, London" xlink:href="https://scientific-collections.gbif.org/institution/1d808a7c-1f9e-4379-9616-edb749ecf10e" xlink:type="simple">NHMUK</named-content> 1903.7.1.2179 from South of Barak, Munipur; <bold>B</bold>. <italic><tp:taxon-name><tp:taxon-name-part taxon-name-part-type="genus" reg="Diplommatina">Diplommatina</tp:taxon-name-part> <tp:taxon-name-part taxon-name-part-type="species" reg="commutata">commutata</tp:taxon-name-part></tp:taxon-name></italic> Godwin-Austen, 1892, syntype <named-content xmlns:xlink="http://www.w3.org/1999/xlink" content-type="dwc:institutional_code" xlink:title="Natural History Museum, London" xlink:href="https://scientific-collections.gbif.org/institution/1d808a7c-1f9e-4379-9616-edb749ecf10e" xlink:type="simple">NHMUK</named-content> 1903.7.1.2126 from Prowi, Lahupa, Naga Hills; <bold>C</bold>. <italic><tp:taxon-name><tp:taxon-name-part taxon-name-part-type="genus" reg="Diplommatina">Diplommatina</tp:taxon-name-part> <tp:taxon-name-part taxon-name-part-type="species" reg="edentata">edentata</tp:taxon-name-part></tp:taxon-name></italic> Godwin-Austen, 1886, syntype <named-content xmlns:xlink="http://www.w3.org/1999/xlink" content-type="dwc:institutional_code" xlink:title="Natural History Museum, London" xlink:href="https://scientific-collections.gbif.org/institution/1d808a7c-1f9e-4379-9616-edb749ecf10e" xlink:type="simple">NHMUK</named-content> 1903.7.1.2201 from Moulmein, Tenasserim; <bold>D</bold>. <italic><tp:taxon-name><tp:taxon-name-part taxon-name-part-type="genus" reg="Diplommatina">Diplommatina</tp:taxon-name-part> <tp:taxon-name-part taxon-name-part-type="species" reg="crispata">crispata</tp:taxon-name-part></tp:taxon-name></italic> Stoliczka, 1871, syntypes <named-content xmlns:xlink="http://www.w3.org/1999/xlink" content-type="dwc:institutional_code" xlink:title="Natural History Museum, London" xlink:href="https://scientific-collections.gbif.org/institution/1d808a7c-1f9e-4379-9616-edb749ecf10e" xlink:type="simple">NHMUK</named-content> 1903.7.1.2200 from Moulmein, Tenasserim; <bold>E, F</bold>. <italic><tp:taxon-name><tp:taxon-name-part taxon-name-part-type="genus" reg="Diplommatina">Diplommatina</tp:taxon-name-part> <tp:taxon-name-part taxon-name-part-type="species" reg="exilis">exilis</tp:taxon-name-part></tp:taxon-name></italic> Blanford, 1863: <bold>E</bold>. Syntype <named-content xmlns:xlink="http://www.w3.org/1999/xlink" content-type="dwc:institutional_code" xlink:title="Natural History Museum, London" xlink:href="https://scientific-collections.gbif.org/institution/1d808a7c-1f9e-4379-9616-edb749ecf10e" xlink:type="simple">NHMUK</named-content> 1903.7.1.2207 from Mya Leit Doung, Ava; <bold>F</bold>. Syntypes <named-content xmlns:xlink="http://www.w3.org/1999/xlink" content-type="dwc:institutional_code" xlink:title="Natural History Museum, London" xlink:href="https://scientific-collections.gbif.org/institution/1d808a7c-1f9e-4379-9616-edb749ecf10e" xlink:type="simple">NHMUK</named-content> 1906.4.4.16 from Mya Leit Doung, Ava.</p></caption><graphic xmlns:xlink="http://www.w3.org/1999/xlink" xlink:href="zookeys-1285-071_article-186884__-g016.jpg" id="oo_1718375.jpg" position="float" orientation="portrait" xlink:type="simple"><uri content-type="original_file" xlink:type="simple">https://binary.pensoft.net/fig/1718375</uri></graphic></fig></tp:treatment-sec><ref-list><ref id="B29"><mixed-citation xmlns:xlink="http://www.w3.org/1999/xlink" xlink:type="simple">Godwin-Austen HH (1884, 1886, 1897 [1882–1920]) Land and freshwater <tp:taxon-name><tp:taxon-name-part taxon-name-part-type="phylum">Mollusca</tp:taxon-name-part></tp:taxon-name> of India, including South Arabia, Baluchistan, Afghanistan, Kashmir, Nepal, Burmah, Pegu, Tenasserim, Malay Peninsula, Ceylon, and other islands of the Indian Ocean. Supplementary to Messrs. Theobald and Hanley’s Conchologia Indica. Taylor &amp; Francis, London. Volume 1(1882–1887): pp. 1–257, pls 1–62; Volume 2(1897–1914): pp. 1–442, pls 63–158; Volume 3(1920): pp. 1–165, pls 159–165. [pp. 1–46, pls 63–69 (1897); pls 43–51 (1884); pp. 165–206 (1886)] <ext-link xlink:href="https://www.biodiversitylibrary.org/page/13069144" ext-link-type="uri" xlink:type="simple">https://www.biodiversitylibrary.org/page/13069144</ext-link></mixed-citation></ref><ref id="B34"><mixed-citation xmlns:xlink="http://www.w3.org/1999/xlink" xlink:type="simple">Gude GK (1921) <tp:taxon-name><tp:taxon-name-part taxon-name-part-type="phylum">Mollusca</tp:taxon-name-part></tp:taxon-name> III (Land Operculates). The Fauna of British India, including Ceylon and Burma. Taylor and Francis, London, 386 pp.</mixed-citation></ref><ref id="B50"><mixed-citation xmlns:xlink="http://www.w3.org/1999/xlink" xlink:type="simple">McGhie HA (2008) Catalogue of type specimens of molluscs in the collection of The Manchester Museum, The University of Manchester, UK. ZooKeys 4: 1–46. <ext-link xlink:href="10.3897/zookeys.4.32" ext-link-type="doi" xlink:type="simple">https://doi.org/10.3897/zookeys.4.32</ext-link></mixed-citation></ref><ref id="B41"><mixed-citation xmlns:xlink="http://www.w3.org/1999/xlink" xlink:type="simple">Kobelt W, Möllendorff O von (1898) Catalog der gegenwärtig lebend bekannten Pneumonopomen. Nachrichtsblatt der Deutschen Malakozoologischen Gesellschaft 30: 129–160. <ext-link xlink:href="10.5962/bhl.title.14877" ext-link-type="doi" xlink:type="simple">https://doi.org/10.5962/bhl.title.14877</ext-link></mixed-citation></ref><ref id="B40"><mixed-citation xmlns:xlink="http://www.w3.org/1999/xlink" xlink:type="simple">Kobelt W (1902) Das Tierreich. Eine Zusammenstellung und Kennzeichnung der rezenten Tierformen. 16. Lieferung. <tp:taxon-name><tp:taxon-name-part taxon-name-part-type="phylum">Mollusca</tp:taxon-name-part></tp:taxon-name>. <tp:taxon-name><tp:taxon-name-part taxon-name-part-type="family">Cyclophoridae</tp:taxon-name-part></tp:taxon-name>. R. Friedländer, Berlin, 662 pp. <ext-link xlink:href="https://biodiversitylibrary.org/page/1000211" ext-link-type="uri" xlink:type="simple">https://biodiversitylibrary.org/page/1000211</ext-link></mixed-citation></ref></ref-list></tp:taxon-treatment>
