# Supplementary material for: Contributions of a small collection of the terrestrial microsnails genus Diplommatina s.l. (Caenogastropoda, Cyclophoroidea, Diplommatinidae) from Myanmar, with a catalogue of recorded species and description of two new species
Source: Zookeys. 2026 Jul 17;1285:71–124. doi: 10.3897/zookeys.1285.186884 (PMC13401188; doi:10.3897/zookeys.1285.186884)
Supplement: XML Treatment for Diplommatina munipurensis [file zookeys.1285.186884-treatment24.xml]

<!DOCTYPE tp:taxon-treatment
  PUBLIC "-//TaxonX//DTD Taxonomic Treatment Publishing DTD v0 20100105//EN" "tax-treatment-NSO.dtd">
<tp:taxon-treatment xmlns:tp="http://www.plazi.org/taxpub"><tp:treatment-meta><kwd-group><label>Taxon classification</label><kwd>
                <named-content content-type="kingdom">Animalia</named-content>
              </kwd><kwd>
                <named-content content-type="order">Architaenioglossa</named-content>
              </kwd><kwd>
                <named-content content-type="family">Diplommatinidae</named-content>
              </kwd></kwd-group><mixed-citation publication-type="journal"><person-group><name><surname>Tongkerd</surname><given-names>Piyoros</given-names></name><name><surname>Lwin</surname><given-names>Ngwe</given-names></name><name><surname>Ablett</surname><given-names>Jonathan D.</given-names></name><name><surname>Pholyotha</surname><given-names>Arthit</given-names></name><name><surname>Annate</surname><given-names>Supunya</given-names></name><name><surname>Sutcharit</surname><given-names>Chirasak</given-names></name></person-group><article-title>Contributions of a small collection of the terrestrial microsnails genus <italic><tp:taxon-name><tp:taxon-name-part taxon-name-part-type="genus" reg="Diplommatina">Diplommatina</tp:taxon-name-part></tp:taxon-name></italic> s.l. (<tp:taxon-name><tp:taxon-name-part taxon-name-part-type="subclass" reg="Caenogastropoda">Caenogastropoda</tp:taxon-name-part></tp:taxon-name>, <tp:taxon-name><tp:taxon-name-part taxon-name-part-type="superfamily" reg="Cyclophoroidea">Cyclophoroidea</tp:taxon-name-part></tp:taxon-name>, <tp:taxon-name><tp:taxon-name-part taxon-name-part-type="family" reg="Diplommatinidae">Diplommatinidae</tp:taxon-name-part></tp:taxon-name>) from Myanmar, with a catalogue of recorded species and description of two new species</article-title><source>Zookeys</source><day>17</day><month>07</month><year>2026</year><volume>1285</volume><fpage>71</fpage><lpage>124</lpage><pub-id pub-id-type="doi">10.3897/zookeys.1285.186884</pub-id></mixed-citation></tp:treatment-meta><tp:nomenclature><label>22</label><tp:taxon-name><object-id xmlns:xlink="http://www.w3.org/1999/xlink" content-type="arpha" xlink:type="simple">A8BCFBF9-A50B-5AF0-9126-31B8A62F6CCB</object-id>
                    		<tp:taxon-name-part taxon-name-part-type="genus" reg="Diplommatina">Diplommatina</tp:taxon-name-part> <tp:taxon-name-part taxon-name-part-type="species" reg="munipurensis">munipurensis</tp:taxon-name-part>
                    	</tp:taxon-name><tp:taxon-authority>Godwin-Austen, 1892</tp:taxon-authority><xref ref-type="fig" rid="F17">Fig. 17G</xref><tp:nomenclature-citation-list><tp:nomenclature-citation><tp:taxon-name><tp:taxon-name-part taxon-name-part-type="genus" reg="Diplommatina">Diplommatina</tp:taxon-name-part> <tp:taxon-name-part taxon-name-part-type="species" reg="munipurensis">munipurensis</tp:taxon-name-part></tp:taxon-name><comment> Godwin-Austen, 1892: 518. Type locality: South of Barak River, between the Mao villages and Munipur. <xref ref-type="bibr" rid="B29">Godwin-Austen 1897</xref>: 14, pl. 66, fig. 6. <xref ref-type="bibr" rid="B34">Gude 1921</xref>: 323, 324. <xref ref-type="bibr" rid="B17">Budha et al. 2017</xref>: 13, 15, figs 5b, 9h. <xref ref-type="bibr" rid="B50">McGhie 2008</xref>: 24.</comment></tp:nomenclature-citation><tp:nomenclature-citation><tp:taxon-name><tp:taxon-name-part taxon-name-part-type="genus" reg="Diplommatina">Diplommatina</tp:taxon-name-part> (<tp:taxon-name-part taxon-name-part-type="subgenus" reg="Eudiplommatina">Eudiplommatina</tp:taxon-name-part>) <tp:taxon-name-part taxon-name-part-type="species" reg="munipurensis">munipurensis</tp:taxon-name-part></tp:taxon-name><comment> —<xref ref-type="bibr" rid="B41">Kobelt and Möllendorff 1898</xref>: 137.</comment></tp:nomenclature-citation><tp:nomenclature-citation><tp:taxon-name><tp:taxon-name-part taxon-name-part-type="genus" reg="Diplommatina">Diplommatina</tp:taxon-name-part> (<tp:taxon-name-part taxon-name-part-type="subgenus" reg="Diplommatina">Diplommatina</tp:taxon-name-part>) <tp:taxon-name-part taxon-name-part-type="species" reg="munipurensis">munipurensis</tp:taxon-name-part></tp:taxon-name><comment> —<xref ref-type="bibr" rid="B40">Kobelt 1902</xref>: 438. <xref ref-type="bibr" rid="B16">Budha et al. 2015</xref>: 7.</comment></tp:nomenclature-citation></tp:nomenclature-citation-list></tp:nomenclature><tp:treatment-sec sec-type="Type material examined"><title>Type material examined.</title><p>India • <bold><italic>Syntypes</italic></bold>. <named-content xmlns:xlink="http://www.w3.org/1999/xlink" content-type="dwc:institutional_code" xlink:title="Natural History Museum, London" xlink:href="https://scientific-collections.gbif.org/institution/1d808a7c-1f9e-4379-9616-edb749ecf10e" xlink:type="simple">NHMUK</named-content> 1903.7.1.2165 (10 shells; Fig. <xref ref-type="fig" rid="F17">17G</xref>) from South Barak, Munipur (figured in Godwin-Austen 1897: pl. 66, fig. 6); Godwin-Austen coll.</p></tp:treatment-sec><tp:treatment-sec sec-type="Diagnosis"><title>Diagnosis.</title><p>Shell dextral, elongate, pupate-fusiform, translucent, pale yellowish. Whorls ~6–7, rounded; spire elongate-conical; suture wide, deep. Teleoconch with weak, irregularly spaced radial ribs throughout. Penultimate whorl equal to or slightly wider than last whorl. Aperture ovate; columellaris very weak, indistinct. Peristome expanded, multi-layered; lip slightly thickened; parietal callus thin, expanded. Columella thickened, straight; umbilicus closed.</p></tp:treatment-sec><tp:treatment-sec sec-type="Distribution"><title>Distribution.</title><p>This species was originally known only from its type locality in Manipur State, India. It was later reported from several localities in Bagmati and Sudurpashchim provinces, Nepal (<xref ref-type="bibr" rid="B16">Budha et al. 2015</xref>, <xref ref-type="bibr" rid="B17">2017</xref>). Records from Myanmar, however, lack precise locality data (<xref ref-type="bibr" rid="B34">Gude 1921</xref>), and the presence there has not yet been reconfirmed.</p></tp:treatment-sec><tp:treatment-sec sec-type="Remarks"><title>Remarks.</title><p>There are two syntypes housed in The Manchester Museum, University of Manchester (EE.3511/87) (<xref ref-type="bibr" rid="B50">McGhie 2008</xref>).</p></tp:treatment-sec><tp:treatment-sec><!--Section generated to contain objects referenced in tp:taxon-treatment.--><fig id="F17" position="float" orientation="portrait"><object-id xmlns:xlink="http://www.w3.org/1999/xlink" content-type="doi" xlink:type="simple">10.3897/zookeys.1285.186884.figure17</object-id><object-id xmlns:xlink="http://www.w3.org/1999/xlink" content-type="arpha" xlink:type="simple">707E3BB6-DDE6-5B6D-9999-CF83C0AD7107</object-id><label>Figure 17.</label><caption><p><bold>A, B</bold>. <italic><tp:taxon-name><tp:taxon-name-part taxon-name-part-type="genus" reg="Diplommatina">Diplommatina</tp:taxon-name-part> <tp:taxon-name-part taxon-name-part-type="species" reg="exilis">exilis</tp:taxon-name-part></tp:taxon-name></italic> Blanford, 1863: <bold>A</bold>. Specimen <named-content xmlns:xlink="http://www.w3.org/1999/xlink" content-type="dwc:institutional_code" xlink:title="Natural History Museum, London" xlink:href="https://scientific-collections.gbif.org/institution/1d808a7c-1f9e-4379-9616-edb749ecf10e" xlink:type="simple">NHMUK</named-content> 1888.12.4.163–166 from Myaleit Doung, Ava; <bold>B</bold>. Specimen <named-content xmlns:xlink="http://www.w3.org/1999/xlink" content-type="dwc:institutional_code" xlink:title="Natural History Museum, London" xlink:href="https://scientific-collections.gbif.org/institution/1d808a7c-1f9e-4379-9616-edb749ecf10e" xlink:type="simple">NHMUK</named-content> 1903.7.1.2277 from Ava, Burma; <bold>C</bold>. <italic><tp:taxon-name><tp:taxon-name-part taxon-name-part-type="genus" reg="Diplommatina">Diplommatina</tp:taxon-name-part> <tp:taxon-name-part taxon-name-part-type="species" reg="exserta">exserta</tp:taxon-name-part></tp:taxon-name></italic> Godwin-Austen, 1886, syntypes <named-content xmlns:xlink="http://www.w3.org/1999/xlink" content-type="dwc:institutional_code" xlink:title="Natural History Museum, London" xlink:href="https://scientific-collections.gbif.org/institution/1d808a7c-1f9e-4379-9616-edb749ecf10e" xlink:type="simple">NHMUK</named-content> 1903.7.1.2208 from Damathat, Moulmein; <bold>D, E</bold>. <italic><tp:taxon-name><tp:taxon-name-part taxon-name-part-type="genus" reg="Diplommatina">Diplommatina</tp:taxon-name-part> <tp:taxon-name-part taxon-name-part-type="species" reg="henzadaensis">henzadaensis</tp:taxon-name-part></tp:taxon-name></italic> Godwin-Austen, 1886: <bold>D</bold>. Holotype <named-content xmlns:xlink="http://www.w3.org/1999/xlink" content-type="dwc:institutional_code" xlink:title="Natural History Museum, London" xlink:href="https://scientific-collections.gbif.org/institution/1d808a7c-1f9e-4379-9616-edb749ecf10e" xlink:type="simple">NHMUK</named-content> 1906.4.4.22 from Khyoung Gyoung nulla, Henzada; <bold>E</bold>. After <xref ref-type="bibr" rid="B29">Godwin-Austen (1884</xref>: pl. 46, fig. 6); <bold>F</bold>. <italic><tp:taxon-name><tp:taxon-name-part taxon-name-part-type="genus" reg="Diplommatina">Diplommatina</tp:taxon-name-part> <tp:taxon-name-part taxon-name-part-type="species" reg="lapillus">lapillus</tp:taxon-name-part></tp:taxon-name></italic> Godwin-Austen, 1892, syntype <named-content xmlns:xlink="http://www.w3.org/1999/xlink" content-type="dwc:institutional_code" xlink:title="Natural History Museum, London" xlink:href="https://scientific-collections.gbif.org/institution/1d808a7c-1f9e-4379-9616-edb749ecf10e" xlink:type="simple">NHMUK</named-content> 1903.7.1.2151 from no locality data; <bold>G</bold>. <italic><tp:taxon-name><tp:taxon-name-part taxon-name-part-type="genus" reg="Diplommatina">Diplommatina</tp:taxon-name-part> <tp:taxon-name-part taxon-name-part-type="species" reg="munipurensis">munipurensis</tp:taxon-name-part></tp:taxon-name></italic> Godwin-Austen, 1892, syntype <named-content xmlns:xlink="http://www.w3.org/1999/xlink" content-type="dwc:institutional_code" xlink:title="Natural History Museum, London" xlink:href="https://scientific-collections.gbif.org/institution/1d808a7c-1f9e-4379-9616-edb749ecf10e" xlink:type="simple">NHMUK</named-content> 1903.7.1.2165 from South Barak, Munipur.</p></caption><graphic xmlns:xlink="http://www.w3.org/1999/xlink" xlink:href="zookeys-1285-071_article-186884__-g017.jpg" id="oo_1718376.jpg" position="float" orientation="portrait" xlink:type="simple"><uri content-type="original_file" xlink:type="simple">https://binary.pensoft.net/fig/1718376</uri></graphic></fig></tp:treatment-sec><ref-list><ref id="B29"><mixed-citation xmlns:xlink="http://www.w3.org/1999/xlink" xlink:type="simple">Godwin-Austen HH (1884, 1886, 1897 [1882–1920]) Land and freshwater <tp:taxon-name><tp:taxon-name-part taxon-name-part-type="phylum">Mollusca</tp:taxon-name-part></tp:taxon-name> of India, including South Arabia, Baluchistan, Afghanistan, Kashmir, Nepal, Burmah, Pegu, Tenasserim, Malay Peninsula, Ceylon, and other islands of the Indian Ocean. Supplementary to Messrs. Theobald and Hanley’s Conchologia Indica. Taylor &amp; Francis, London. Volume 1(1882–1887): pp. 1–257, pls 1–62; Volume 2(1897–1914): pp. 1–442, pls 63–158; Volume 3(1920): pp. 1–165, pls 159–165. [pp. 1–46, pls 63–69 (1897); pls 43–51 (1884); pp. 165–206 (1886)] <ext-link xlink:href="https://www.biodiversitylibrary.org/page/13069144" ext-link-type="uri" xlink:type="simple">https://www.biodiversitylibrary.org/page/13069144</ext-link></mixed-citation></ref><ref id="B34"><mixed-citation xmlns:xlink="http://www.w3.org/1999/xlink" xlink:type="simple">Gude GK (1921) <tp:taxon-name><tp:taxon-name-part taxon-name-part-type="phylum">Mollusca</tp:taxon-name-part></tp:taxon-name> III (Land Operculates). The Fauna of British India, including Ceylon and Burma. Taylor and Francis, London, 386 pp.</mixed-citation></ref><ref id="B17"><mixed-citation xmlns:xlink="http://www.w3.org/1999/xlink" xlink:type="simple">Budha PB, Naggs F, Backeljau T (2017) The genus <italic><tp:taxon-name><tp:taxon-name-part taxon-name-part-type="genus">Diplommatina</tp:taxon-name-part></tp:taxon-name></italic> Benson, 1849 (<tp:taxon-name><tp:taxon-name-part taxon-name-part-type="class">Gastropoda</tp:taxon-name-part></tp:taxon-name>: <tp:taxon-name><tp:taxon-name-part taxon-name-part-type="subclass">Caenogastropoda</tp:taxon-name-part></tp:taxon-name>: <tp:taxon-name><tp:taxon-name-part taxon-name-part-type="family">Diplommatinidae</tp:taxon-name-part></tp:taxon-name>) in Nepal, with the description of seven new species. European Journal of Taxonomy 337: 1–30. <ext-link xlink:href="10.5852/ejt.2017.337" ext-link-type="doi" xlink:type="simple">https://doi.org/10.5852/ejt.2017.337</ext-link></mixed-citation></ref><ref id="B50"><mixed-citation xmlns:xlink="http://www.w3.org/1999/xlink" xlink:type="simple">McGhie HA (2008) Catalogue of type specimens of molluscs in the collection of The Manchester Museum, The University of Manchester, UK. ZooKeys 4: 1–46. <ext-link xlink:href="10.3897/zookeys.4.32" ext-link-type="doi" xlink:type="simple">https://doi.org/10.3897/zookeys.4.32</ext-link></mixed-citation></ref><ref id="B41"><mixed-citation xmlns:xlink="http://www.w3.org/1999/xlink" xlink:type="simple">Kobelt W, Möllendorff O von (1898) Catalog der gegenwärtig lebend bekannten Pneumonopomen. Nachrichtsblatt der Deutschen Malakozoologischen Gesellschaft 30: 129–160. <ext-link xlink:href="10.5962/bhl.title.14877" ext-link-type="doi" xlink:type="simple">https://doi.org/10.5962/bhl.title.14877</ext-link></mixed-citation></ref><ref id="B40"><mixed-citation xmlns:xlink="http://www.w3.org/1999/xlink" xlink:type="simple">Kobelt W (1902) Das Tierreich. Eine Zusammenstellung und Kennzeichnung der rezenten Tierformen. 16. Lieferung. <tp:taxon-name><tp:taxon-name-part taxon-name-part-type="phylum">Mollusca</tp:taxon-name-part></tp:taxon-name>. <tp:taxon-name><tp:taxon-name-part taxon-name-part-type="family">Cyclophoridae</tp:taxon-name-part></tp:taxon-name>. R. Friedländer, Berlin, 662 pp. <ext-link xlink:href="https://biodiversitylibrary.org/page/1000211" ext-link-type="uri" xlink:type="simple">https://biodiversitylibrary.org/page/1000211</ext-link></mixed-citation></ref><ref id="B16"><mixed-citation xmlns:xlink="http://www.w3.org/1999/xlink" xlink:type="simple">Budha PB, Naggs F, Backeljau T (2015) Annotated checklist of the terrestrial gastropods of Nepal. ZooKeys 492: 1–48. <ext-link xlink:href="10.3897/zookeys.492.9175" ext-link-type="doi" xlink:type="simple">https://doi.org/10.3897/zookeys.492.9175</ext-link></mixed-citation></ref></ref-list></tp:taxon-treatment>
