# Supplementary material for: Contributions of a small collection of the terrestrial microsnails genus Diplommatina s.l. (Caenogastropoda, Cyclophoroidea, Diplommatinidae) from Myanmar, with a catalogue of recorded species and description of two new species
Source: Zookeys. 2026 Jul 17;1285:71–124. doi: 10.3897/zookeys.1285.186884 (PMC13401188; doi:10.3897/zookeys.1285.186884)
Supplement: XML Treatment for Diplommatina nana [file zookeys.1285.186884-treatment25.xml]

<!DOCTYPE tp:taxon-treatment
  PUBLIC "-//TaxonX//DTD Taxonomic Treatment Publishing DTD v0 20100105//EN" "tax-treatment-NSO.dtd">
<tp:taxon-treatment xmlns:tp="http://www.plazi.org/taxpub"><tp:treatment-meta><kwd-group><label>Taxon classification</label><kwd>
                <named-content content-type="kingdom">Animalia</named-content>
              </kwd><kwd>
                <named-content content-type="order">Architaenioglossa</named-content>
              </kwd><kwd>
                <named-content content-type="family">Diplommatinidae</named-content>
              </kwd></kwd-group><mixed-citation publication-type="journal"><person-group><name><surname>Tongkerd</surname><given-names>Piyoros</given-names></name><name><surname>Lwin</surname><given-names>Ngwe</given-names></name><name><surname>Ablett</surname><given-names>Jonathan D.</given-names></name><name><surname>Pholyotha</surname><given-names>Arthit</given-names></name><name><surname>Annate</surname><given-names>Supunya</given-names></name><name><surname>Sutcharit</surname><given-names>Chirasak</given-names></name></person-group><article-title>Contributions of a small collection of the terrestrial microsnails genus <italic><tp:taxon-name><tp:taxon-name-part taxon-name-part-type="genus" reg="Diplommatina">Diplommatina</tp:taxon-name-part></tp:taxon-name></italic> s.l. (<tp:taxon-name><tp:taxon-name-part taxon-name-part-type="subclass" reg="Caenogastropoda">Caenogastropoda</tp:taxon-name-part></tp:taxon-name>, <tp:taxon-name><tp:taxon-name-part taxon-name-part-type="superfamily" reg="Cyclophoroidea">Cyclophoroidea</tp:taxon-name-part></tp:taxon-name>, <tp:taxon-name><tp:taxon-name-part taxon-name-part-type="family" reg="Diplommatinidae">Diplommatinidae</tp:taxon-name-part></tp:taxon-name>) from Myanmar, with a catalogue of recorded species and description of two new species</article-title><source>Zookeys</source><day>17</day><month>07</month><year>2026</year><volume>1285</volume><fpage>71</fpage><lpage>124</lpage><pub-id pub-id-type="doi">10.3897/zookeys.1285.186884</pub-id></mixed-citation></tp:treatment-meta><tp:nomenclature><label>23</label><tp:taxon-name><object-id xmlns:xlink="http://www.w3.org/1999/xlink" content-type="arpha" xlink:type="simple">8EC55CF3-1F60-5D49-8D87-0942A97B47DB</object-id>
                    		<tp:taxon-name-part taxon-name-part-type="genus" reg="Diplommatina">Diplommatina</tp:taxon-name-part> <tp:taxon-name-part taxon-name-part-type="species" reg="nana">nana</tp:taxon-name-part>
                    	</tp:taxon-name><tp:taxon-authority>Blanford, 1865</tp:taxon-authority><xref ref-type="fig" rid="F18">Fig. 18A–E</xref><tp:nomenclature-citation-list><tp:nomenclature-citation><tp:taxon-name><tp:taxon-name-part taxon-name-part-type="genus" reg="Diplommatina">Diplommatina</tp:taxon-name-part> <tp:taxon-name-part taxon-name-part-type="species" reg="nana">nana</tp:taxon-name-part></tp:taxon-name><comment> Blanford, 1865: 85. Type locality: Akoutoung, Thondoung and Yenandoung in Henzada district, Pegu. <xref ref-type="bibr" rid="B26">Godwin-Austen 1868</xref>: 84, pl. 4, figs 4, 4a. <xref ref-type="bibr" rid="B91">Theobald and Stoliczka 1872</xref>: 331. <xref ref-type="bibr" rid="B35">Hanley and Theobald 1875</xref>: 55, pl. 140, fig. 1. <xref ref-type="bibr" rid="B74">Pfeiffer 1875</xref>: 75. <xref ref-type="bibr" rid="B90">Theobald 1876</xref>: 42. Nevill, 1878: 285. <xref ref-type="bibr" rid="B29">Godwin-Austen 1884</xref>: pl. 49, figs 6, 6a. <xref ref-type="bibr" rid="B29">Godwin-Austen 1886</xref>: 181. <xref ref-type="bibr" rid="B34">Gude 1921</xref>: 324.</comment></tp:nomenclature-citation><tp:nomenclature-citation><tp:taxon-name><tp:taxon-name-part taxon-name-part-type="genus" reg="Diplommatina">Diplommatina</tp:taxon-name-part> (<tp:taxon-name-part taxon-name-part-type="subgenus" reg="Eudiplommatina">Eudiplommatina</tp:taxon-name-part>) <tp:taxon-name-part taxon-name-part-type="species" reg="nana">nana</tp:taxon-name-part></tp:taxon-name><comment> —<xref ref-type="bibr" rid="B41">Kobelt and Möllendorff 1898</xref>: 137.</comment></tp:nomenclature-citation><tp:nomenclature-citation><tp:taxon-name><tp:taxon-name-part taxon-name-part-type="genus" reg="Diplommatina">Diplommatina</tp:taxon-name-part> (<tp:taxon-name-part taxon-name-part-type="subgenus" reg="Diplommatina">Diplommatina</tp:taxon-name-part>) <tp:taxon-name-part taxon-name-part-type="species" reg="nana">nana</tp:taxon-name-part></tp:taxon-name><comment> —<xref ref-type="bibr" rid="B40">Kobelt 1902</xref>: 439.</comment></tp:nomenclature-citation></tp:nomenclature-citation-list></tp:nomenclature><tp:treatment-sec sec-type="Type material examined"><title>Type material examined.</title><p>Myanmar • <bold><italic>Syntypes</italic></bold>. <named-content xmlns:xlink="http://www.w3.org/1999/xlink" content-type="dwc:institutional_code" xlink:title="Natural History Museum, London" xlink:href="https://scientific-collections.gbif.org/institution/1d808a7c-1f9e-4379-9616-edb749ecf10e" xlink:type="simple">NHMUK</named-content> 1888.12.4.217–219 (3 shells; Fig. <xref ref-type="fig" rid="F18">18D, E</xref>) from Akouktoung, Pegu; Theobald coll. • <bold><italic>Syntypes</italic></bold>. <named-content xmlns:xlink="http://www.w3.org/1999/xlink" content-type="dwc:institutional_code" xlink:title="Natural History Museum, London" xlink:href="https://scientific-collections.gbif.org/institution/1d808a7c-1f9e-4379-9616-edb749ecf10e" xlink:type="simple">NHMUK</named-content> 1906.4.4.18a (6 shells; Fig. <xref ref-type="fig" rid="F18">18B</xref>) from Akouktoung; W.T. Blanford coll. • <bold><italic>Syntypes</italic></bold>. <named-content xmlns:xlink="http://www.w3.org/1999/xlink" content-type="dwc:institutional_code" xlink:title="Natural History Museum, London" xlink:href="https://scientific-collections.gbif.org/institution/1d808a7c-1f9e-4379-9616-edb749ecf10e" xlink:type="simple">NHMUK</named-content> 1906.4.4.18 (6 shells; Fig. <xref ref-type="fig" rid="F18">18C</xref>) from Thondoung, near Mya; W.T. Blanford coll.</p><fig id="F18" position="float" orientation="portrait"><object-id xmlns:xlink="http://www.w3.org/1999/xlink" content-type="doi" xlink:type="simple">10.3897/zookeys.1285.186884.figure18</object-id><object-id xmlns:xlink="http://www.w3.org/1999/xlink" content-type="arpha" xlink:type="simple">FDCF738E-C711-56D2-9964-164BE21701FB</object-id><label>Figure 18.</label><caption><p><bold>A–E</bold>. <italic><tp:taxon-name><tp:taxon-name-part taxon-name-part-type="genus" reg="Diplommatina">Diplommatina</tp:taxon-name-part> <tp:taxon-name-part taxon-name-part-type="species" reg="nana">nana</tp:taxon-name-part></tp:taxon-name></italic> Blanford, 1865: <bold>A</bold>. Specimen <named-content xmlns:xlink="http://www.w3.org/1999/xlink" content-type="dwc:institutional_code" xlink:title="Natural History Museum, London" xlink:href="https://scientific-collections.gbif.org/institution/1d808a7c-1f9e-4379-9616-edb749ecf10e" xlink:type="simple">NHMUK</named-content> 1903.7.1.2203 from Burma; <bold>B</bold>. Syntype <named-content xmlns:xlink="http://www.w3.org/1999/xlink" content-type="dwc:institutional_code" xlink:title="Natural History Museum, London" xlink:href="https://scientific-collections.gbif.org/institution/1d808a7c-1f9e-4379-9616-edb749ecf10e" xlink:type="simple">NHMUK</named-content> 1906.4.4.18a from Akouktoung; <bold>C</bold>. Syntype <named-content xmlns:xlink="http://www.w3.org/1999/xlink" content-type="dwc:institutional_code" xlink:title="Natural History Museum, London" xlink:href="https://scientific-collections.gbif.org/institution/1d808a7c-1f9e-4379-9616-edb749ecf10e" xlink:type="simple">NHMUK</named-content> 1906.4.4.18 from Thondoung, near Mya; <bold>D, E</bold>. Syntype <named-content xmlns:xlink="http://www.w3.org/1999/xlink" content-type="dwc:institutional_code" xlink:title="Natural History Museum, London" xlink:href="https://scientific-collections.gbif.org/institution/1d808a7c-1f9e-4379-9616-edb749ecf10e" xlink:type="simple">NHMUK</named-content> 1888.12.4.217–219 from Akouktoung; <bold>F, G</bold>. <italic><tp:taxon-name><tp:taxon-name-part taxon-name-part-type="genus" reg="Diplommatina">Diplommatina</tp:taxon-name-part> <tp:taxon-name-part taxon-name-part-type="species" reg="oligopleuris">oligopleuris</tp:taxon-name-part></tp:taxon-name></italic> Blanford, 1868: <bold>F</bold>. Syntype <named-content xmlns:xlink="http://www.w3.org/1999/xlink" content-type="dwc:institutional_code" xlink:title="Natural History Museum, London" xlink:href="https://scientific-collections.gbif.org/institution/1d808a7c-1f9e-4379-9616-edb749ecf10e" xlink:type="simple">NHMUK</named-content> 1903.7.1.2273 from Khasi; Teria Ghat; <bold>G</bold>. Specimen <named-content xmlns:xlink="http://www.w3.org/1999/xlink" content-type="dwc:institutional_code" xlink:title="Natural History Museum, London" xlink:href="https://scientific-collections.gbif.org/institution/1d808a7c-1f9e-4379-9616-edb749ecf10e" xlink:type="simple">NHMUK</named-content> 1903.7.1.2197 from Dafla Hills; Township: Dikrang Valley.</p></caption><graphic xmlns:xlink="http://www.w3.org/1999/xlink" xlink:href="zookeys-1285-071_article-186884__-g018.jpg" id="oo_1718377.jpg" position="float" orientation="portrait" xlink:type="simple"><uri content-type="original_file" xlink:type="simple">https://binary.pensoft.net/fig/1718377</uri></graphic></fig></tp:treatment-sec><tp:treatment-sec sec-type="Other material"><title>Other material.</title><p>Myanmar • <named-content xmlns:xlink="http://www.w3.org/1999/xlink" content-type="dwc:institutional_code" xlink:title="Natural History Museum, London" xlink:href="https://scientific-collections.gbif.org/institution/1d808a7c-1f9e-4379-9616-edb749ecf10e" xlink:type="simple">NHMUK</named-content> 1903.7.1.2203 (1 shell; Fig. <xref ref-type="fig" rid="F18">18A</xref>) from Burma (figured in Godwin-Austen 1884: pl. 49, figs 6, 6a); Godwin-Austen coll.</p></tp:treatment-sec><tp:treatment-sec sec-type="Diagnosis"><title>Diagnosis.</title><p>Shell dextral, pupate-fusiform, translucent, and pale yellowish to whitish. Whorls <bold>~</bold>6, rounded; spire elongate-conical; suture wide, deep. Teleoconch with weak, irregularly spaced radial ribs. Last three whorls nearly equal in width; penultimate whorl slightly wider than others. Aperture ovate; columellaris strong, distinct, directed downward. Peristome double, expanded, multi-layered; inner peristome broadly expanded over outer peristome; lip little thickened, multi-layered. Umbilicus narrowly open.</p></tp:treatment-sec><tp:treatment-sec sec-type="Distribution"><title>Distribution.</title><p>The species is currently known from its type locality near the border of the present-day Bago and Ayeyarwady regions. The Akauk Taung Hill (<named-content xmlns:xlink="http://www.w3.org/1999/xlink" content-type="dwc:verbatimCoordinates" xlink:type="simple">18°30'33.7"N, 95°06'48.5"E</named-content>) is located in Pyay District, Bago Region, while Thondoung and Yenangdoung likely correspond to the area of Yae Nan Taung Village, south of Akauk Taung Hill, in Hinthada District, Ayeyarwady Region.</p><p>In addition, the species has been reported from several other localities in Myanmar: Henzada (Hinthada City, Ayeyarwady Region), Thayet Myo (Thayet City, Thayet District, Magway Region), Pegu (Bago Region), Tongoop, Arakan (Taungup Township, Thandwe District, Rakhine State), and near Moulmein (<xref ref-type="bibr" rid="B91">Theobald and Stoliczka 1872</xref>; <xref ref-type="bibr" rid="B55">Nevill 1878</xref>; <xref ref-type="bibr" rid="B34">Gude 1921</xref>). It has also been reported from Meghalaya State, India (<xref ref-type="bibr" rid="B80">Ramakrishna et al. 2010</xref>).</p></tp:treatment-sec><tp:treatment-sec sec-type="Remarks"><title>Remarks.</title><p>In the original description, <xref ref-type="bibr" rid="B12">Blanford (1865</xref>: 85) did not indicate the number of type specimen lots. However, the stated collection locality suggests that the type series comprised at least three lots from distinct collecting sites: ‘Akoutoung’ (= Akauk Taung), Pyay District, Bago Region; ‘Thondoung’, a hill south of Akauk Taung, Hinthada District, Ayeyarwady Region; and ‘Yenandoung’ (= Yae Nan Taung), Hinthada District, Ayeyarwady Region. The <abbrev xmlns:xlink="http://www.w3.org/1999/xlink" content-type="institution" xlink:title="The Natural History Museum, London (NHMUK, when citing specimen lots deposited therein)" xlink:type="simple">NHM</abbrev> collection holds three lots of this species, all originating from W.T. Blanford’s collections: <named-content xmlns:xlink="http://www.w3.org/1999/xlink" content-type="dwc:institutional_code" xlink:title="Natural History Museum, London" xlink:href="https://scientific-collections.gbif.org/institution/1d808a7c-1f9e-4379-9616-edb749ecf10e" xlink:type="simple">NHMUK</named-content> 1888.12.4.217–219 from Akauk Taung, Pegu; <named-content xmlns:xlink="http://www.w3.org/1999/xlink" content-type="dwc:institutional_code" xlink:title="Natural History Museum, London" xlink:href="https://scientific-collections.gbif.org/institution/1d808a7c-1f9e-4379-9616-edb749ecf10e" xlink:type="simple">NHMUK</named-content> 1906.4.4.18a from Akauk Taung; and <named-content xmlns:xlink="http://www.w3.org/1999/xlink" content-type="dwc:institutional_code" xlink:title="Natural History Museum, London" xlink:href="https://scientific-collections.gbif.org/institution/1d808a7c-1f9e-4379-9616-edb749ecf10e" xlink:type="simple">NHMUK</named-content> 1906.4.4.18 from Thondoung, near Mya. These three lots constitute the type series and are herein recognised as syntypes. Representative specimens from each syntype lot are also illustrated in this study.</p></tp:treatment-sec><ref-list><ref id="B26"><mixed-citation xmlns:xlink="http://www.w3.org/1999/xlink" xlink:type="simple">Godwin-Austen HH (1868) Figures of the species of <italic><tp:taxon-name><tp:taxon-name-part taxon-name-part-type="genus">Diplommatina</tp:taxon-name-part></tp:taxon-name></italic>, Benson, hitherto described as inhabiting the Himalayas, Khasi Hills and Burma, with some additional forms of Darjiling and the Khasi Hills. Journal of the Asiatic Society of Bengal 37(2): 83–84. <ext-link xlink:href="https://www.biodiversitylibrary.org/page/41273886" ext-link-type="uri" xlink:type="simple">https://www.biodiversitylibrary.org/page/41273886</ext-link></mixed-citation></ref><ref id="B91"><mixed-citation xmlns:xlink="http://www.w3.org/1999/xlink" xlink:type="simple">Theobald W, Stoliczka F (1872) Notes on Barmese and Arakanese land shells, with descriptions of a few species. Journal of the Asiatic Society of Bengal 41(2): 329–334. <ext-link xlink:href="https://www.biodiversitylibrary.org/page/37138045" ext-link-type="uri" xlink:type="simple">https://www.biodiversitylibrary.org/page/37138045</ext-link></mixed-citation></ref><ref id="B35"><mixed-citation xmlns:xlink="http://www.w3.org/1999/xlink" xlink:type="simple">Hanley S, Theobald W (1875, 1876 [1870–1876]) Conchologia Indica: illustrations of the land and freshwater shells of British India. L. Reeve &amp; Co, London, i–xviii + 1–65 pp., 160 pls [pp 1–18, pls 1–40 (1870); pp 19–28, pls 41–60 (1872); pp 29–34, pls 61–80 (1873); pp 35–48, pls 81–120 (1874); pp 49–56, pls 121–140 (1875); pp 57–65, pls 141–160 (1876)] [Published in parts, dates follow Prashad 1927].</mixed-citation></ref><ref id="B74"><mixed-citation xmlns:xlink="http://www.w3.org/1999/xlink" xlink:type="simple">Pfeiffer L (1875 [1875–1876]) Monographia Pneumonopomorum viventium, accedente fossilium enumeratione. Supplementum tertium, monographiae Auriculaceorum parte secunda auctum. Cassellis, Theodori Fischer, 479 pp. [pp. 1–240 (1875); pp. 241–479 (1876)] <ext-link xlink:href="10.5962/bhl.title.10624" ext-link-type="doi" xlink:type="simple">https://doi.org/10.5962/bhl.title.10624</ext-link></mixed-citation></ref><ref id="B90"><mixed-citation xmlns:xlink="http://www.w3.org/1999/xlink" xlink:type="simple">Theobald W (1876) Catalogue of the Land and Fresh-water Shells of British India. Thacker, Spink &amp; Co., Calcutta, 65 pp.</mixed-citation></ref><ref id="B29"><mixed-citation xmlns:xlink="http://www.w3.org/1999/xlink" xlink:type="simple">Godwin-Austen HH (1884, 1886, 1897 [1882–1920]) Land and freshwater <tp:taxon-name><tp:taxon-name-part taxon-name-part-type="phylum">Mollusca</tp:taxon-name-part></tp:taxon-name> of India, including South Arabia, Baluchistan, Afghanistan, Kashmir, Nepal, Burmah, Pegu, Tenasserim, Malay Peninsula, Ceylon, and other islands of the Indian Ocean. Supplementary to Messrs. Theobald and Hanley’s Conchologia Indica. Taylor &amp; Francis, London. Volume 1(1882–1887): pp. 1–257, pls 1–62; Volume 2(1897–1914): pp. 1–442, pls 63–158; Volume 3(1920): pp. 1–165, pls 159–165. [pp. 1–46, pls 63–69 (1897); pls 43–51 (1884); pp. 165–206 (1886)] <ext-link xlink:href="https://www.biodiversitylibrary.org/page/13069144" ext-link-type="uri" xlink:type="simple">https://www.biodiversitylibrary.org/page/13069144</ext-link></mixed-citation></ref><ref id="B34"><mixed-citation xmlns:xlink="http://www.w3.org/1999/xlink" xlink:type="simple">Gude GK (1921) <tp:taxon-name><tp:taxon-name-part taxon-name-part-type="phylum">Mollusca</tp:taxon-name-part></tp:taxon-name> III (Land Operculates). The Fauna of British India, including Ceylon and Burma. Taylor and Francis, London, 386 pp.</mixed-citation></ref><ref id="B41"><mixed-citation xmlns:xlink="http://www.w3.org/1999/xlink" xlink:type="simple">Kobelt W, Möllendorff O von (1898) Catalog der gegenwärtig lebend bekannten Pneumonopomen. Nachrichtsblatt der Deutschen Malakozoologischen Gesellschaft 30: 129–160. <ext-link xlink:href="10.5962/bhl.title.14877" ext-link-type="doi" xlink:type="simple">https://doi.org/10.5962/bhl.title.14877</ext-link></mixed-citation></ref><ref id="B40"><mixed-citation xmlns:xlink="http://www.w3.org/1999/xlink" xlink:type="simple">Kobelt W (1902) Das Tierreich. Eine Zusammenstellung und Kennzeichnung der rezenten Tierformen. 16. Lieferung. <tp:taxon-name><tp:taxon-name-part taxon-name-part-type="phylum">Mollusca</tp:taxon-name-part></tp:taxon-name>. <tp:taxon-name><tp:taxon-name-part taxon-name-part-type="family">Cyclophoridae</tp:taxon-name-part></tp:taxon-name>. R. Friedländer, Berlin, 662 pp. <ext-link xlink:href="https://biodiversitylibrary.org/page/1000211" ext-link-type="uri" xlink:type="simple">https://biodiversitylibrary.org/page/1000211</ext-link></mixed-citation></ref><ref id="B55"><mixed-citation xmlns:xlink="http://www.w3.org/1999/xlink" xlink:type="simple">Nevill G (1878) Hand list of <tp:taxon-name><tp:taxon-name-part taxon-name-part-type="phylum">Mollusca</tp:taxon-name-part></tp:taxon-name> in the Indian Museum, Calcutta. Part 1. <tp:taxon-name><tp:taxon-name-part taxon-name-part-type="class">Gastropoda</tp:taxon-name-part></tp:taxon-name>. <tp:taxon-name><tp:taxon-name-part taxon-name-part-type="infraclass">Pulmonata</tp:taxon-name-part></tp:taxon-name> and <tp:taxon-name><tp:taxon-name-part taxon-name-part-type="subclass">Prosobranchia</tp:taxon-name-part></tp:taxon-name> – Neurobranchia, Calcutta, 338 pp. <ext-link xlink:href="10.5962/bhl.title.11957" ext-link-type="doi" xlink:type="simple">https://doi.org/10.5962/bhl.title.11957</ext-link></mixed-citation></ref><ref id="B80"><mixed-citation xmlns:xlink="http://www.w3.org/1999/xlink" xlink:type="simple">Ramakrishna, Mitra SC, Dey A (2010) Annotated checklist of Indian land molluscs. Records of the Zoological Survey of India, Occasional Paper 306: 1–359.</mixed-citation></ref><ref id="B12"><mixed-citation xmlns:xlink="http://www.w3.org/1999/xlink" xlink:type="simple">Blanford WT (1865) Contributions to Indian malacology. No. V. Descriptions of new land shells from Arakan, Pegu, and Ava; with notes on the distribution of described species. Journal of the Asiatic Society of Bengal 34(2): 66–105. <ext-link xlink:href="https://biodiversitylibrary.org/page/37190950" ext-link-type="uri" xlink:type="simple">https://biodiversitylibrary.org/page/37190950</ext-link></mixed-citation></ref></ref-list></tp:taxon-treatment>
