# Supplementary material for: Contributions of a small collection of the terrestrial microsnails genus Diplommatina s.l. (Caenogastropoda, Cyclophoroidea, Diplommatinidae) from Myanmar, with a catalogue of recorded species and description of two new species
Source: Zookeys. 2026 Jul 17;1285:71–124. doi: 10.3897/zookeys.1285.186884 (PMC13401188; doi:10.3897/zookeys.1285.186884)
Supplement: XML Treatment for Diplommatina polypleuris [file zookeys.1285.186884-treatment27.xml]

<!DOCTYPE tp:taxon-treatment
  PUBLIC "-//TaxonX//DTD Taxonomic Treatment Publishing DTD v0 20100105//EN" "tax-treatment-NSO.dtd">
<tp:taxon-treatment xmlns:tp="http://www.plazi.org/taxpub"><tp:treatment-meta><kwd-group><label>Taxon classification</label><kwd>
                <named-content content-type="kingdom">Animalia</named-content>
              </kwd><kwd>
                <named-content content-type="order">Architaenioglossa</named-content>
              </kwd><kwd>
                <named-content content-type="family">Diplommatinidae</named-content>
              </kwd></kwd-group><mixed-citation publication-type="journal"><person-group><name><surname>Tongkerd</surname><given-names>Piyoros</given-names></name><name><surname>Lwin</surname><given-names>Ngwe</given-names></name><name><surname>Ablett</surname><given-names>Jonathan D.</given-names></name><name><surname>Pholyotha</surname><given-names>Arthit</given-names></name><name><surname>Annate</surname><given-names>Supunya</given-names></name><name><surname>Sutcharit</surname><given-names>Chirasak</given-names></name></person-group><article-title>Contributions of a small collection of the terrestrial microsnails genus <italic><tp:taxon-name><tp:taxon-name-part taxon-name-part-type="genus" reg="Diplommatina">Diplommatina</tp:taxon-name-part></tp:taxon-name></italic> s.l. (<tp:taxon-name><tp:taxon-name-part taxon-name-part-type="subclass" reg="Caenogastropoda">Caenogastropoda</tp:taxon-name-part></tp:taxon-name>, <tp:taxon-name><tp:taxon-name-part taxon-name-part-type="superfamily" reg="Cyclophoroidea">Cyclophoroidea</tp:taxon-name-part></tp:taxon-name>, <tp:taxon-name><tp:taxon-name-part taxon-name-part-type="family" reg="Diplommatinidae">Diplommatinidae</tp:taxon-name-part></tp:taxon-name>) from Myanmar, with a catalogue of recorded species and description of two new species</article-title><source>Zookeys</source><day>17</day><month>07</month><year>2026</year><volume>1285</volume><fpage>71</fpage><lpage>124</lpage><pub-id pub-id-type="doi">10.3897/zookeys.1285.186884</pub-id></mixed-citation></tp:treatment-meta><tp:nomenclature><label>25</label><tp:taxon-name><object-id xmlns:xlink="http://www.w3.org/1999/xlink" content-type="arpha" xlink:type="simple">64984CA9-EF1D-50D7-AE57-A9D5249DDC56</object-id>
                    		<tp:taxon-name-part taxon-name-part-type="genus" reg="Diplommatina">Diplommatina</tp:taxon-name-part> <tp:taxon-name-part taxon-name-part-type="species" reg="polypleuris">polypleuris</tp:taxon-name-part>
                    	</tp:taxon-name><tp:taxon-authority>Benson, 1857</tp:taxon-authority><xref ref-type="fig" rid="F19">Fig. 19A, B</xref><tp:nomenclature-citation-list><tp:nomenclature-citation><tp:taxon-name><tp:taxon-name-part taxon-name-part-type="genus" reg="Diplommatina">Diplommatina</tp:taxon-name-part> <tp:taxon-name-part taxon-name-part-type="species" reg="polypleuris">polypleuris</tp:taxon-name-part></tp:taxon-name><comment> Benson, 1857: 203. Type locality: ad Nancla. <xref ref-type="bibr" rid="B88">Theobald 1858</xref>: 318; Pfeiffer, 1858: 11. <xref ref-type="bibr" rid="B26">Godwin-Austen 1868</xref>: 83, pl. 3, fig. 1. <xref ref-type="bibr" rid="B91">Theobald and Stoliczka 1872</xref>: 330. <xref ref-type="bibr" rid="B35">Hanley and Theobald 1875</xref>: 56, pl. 140, fig. 10. <xref ref-type="bibr" rid="B74">Pfeiffer 1875</xref>: 73. <xref ref-type="bibr" rid="B90">Theobald 1876</xref>: 42. <xref ref-type="bibr" rid="B55">Nevill 1878</xref>: 285. <xref ref-type="bibr" rid="B29">Godwin-Austen 1884</xref>: pl. 45, figs 1, 1a. <xref ref-type="bibr" rid="B29">Godwin-Austen 1886</xref>: 176. <xref ref-type="bibr" rid="B34">Gude 1921</xref>: 328.</comment></tp:nomenclature-citation><tp:nomenclature-citation><tp:taxon-name><tp:taxon-name-part taxon-name-part-type="genus" reg="Diplommatina">Diplommatina</tp:taxon-name-part> <tp:taxon-name-part taxon-name-part-type="species" reg="polypleuris">polypleuris</tp:taxon-name-part></tp:taxon-name><comment> var. Godwin-Austen, 1870: 4, pl. 1, figs 4, 4a. Type locality: North Cachar and north Jaintia hills [mountainous region in Assam and Meghalaya state, India].</comment></tp:nomenclature-citation><tp:nomenclature-citation><tp:taxon-name><tp:taxon-name-part taxon-name-part-type="genus" reg="Diplommatina">Diplommatina</tp:taxon-name-part> <tp:taxon-name-part taxon-name-part-type="species" reg="polypleuris">polypleuris</tp:taxon-name-part> <tp:taxon-name-part taxon-name-part-type="infraspecific-rank">var.</tp:taxon-name-part> <tp:taxon-name-part taxon-name-part-type="variety" reg="minuta">minuta</tp:taxon-name-part></tp:taxon-name><comment>Godwin-Austen, 1876: 178 (nomen nudum).</comment></tp:nomenclature-citation><tp:nomenclature-citation><tp:taxon-name><tp:taxon-name-part taxon-name-part-type="genus" reg="Diplommatina">Diplommatina</tp:taxon-name-part> <tp:taxon-name-part taxon-name-part-type="species" reg="polypleuris">polypleuris</tp:taxon-name-part> <tp:taxon-name-part taxon-name-part-type="infraspecific-rank">var.</tp:taxon-name-part> <tp:taxon-name-part taxon-name-part-type="variety" reg="minuta">minuta</tp:taxon-name-part></tp:taxon-name><comment>Godwin-Austen, 1886: 176 [in the name usage list].</comment></tp:nomenclature-citation><tp:nomenclature-citation><tp:taxon-name><tp:taxon-name-part taxon-name-part-type="genus" reg="Diplommatina">Diplommatina</tp:taxon-name-part> (<tp:taxon-name-part taxon-name-part-type="subgenus" reg="Eudiplommatina">Eudiplommatina</tp:taxon-name-part>) <tp:taxon-name-part taxon-name-part-type="species" reg="polypleuris">polypleuris</tp:taxon-name-part></tp:taxon-name><comment> —<xref ref-type="bibr" rid="B41">Kobelt and Möllendorff 1898</xref>: 137.</comment></tp:nomenclature-citation><tp:nomenclature-citation><tp:taxon-name><tp:taxon-name-part taxon-name-part-type="genus" reg="Diplommatina">Diplommatina</tp:taxon-name-part> (<tp:taxon-name-part taxon-name-part-type="subgenus" reg="Diplommatina">Diplommatina</tp:taxon-name-part>) <tp:taxon-name-part taxon-name-part-type="species" reg="polypleuris">polypleuris</tp:taxon-name-part></tp:taxon-name><comment> —<xref ref-type="bibr" rid="B40">Kobelt 1902</xref>: 441. <xref ref-type="bibr" rid="B78">Preece et al. 2022</xref>: 86, fig. 34e.</comment></tp:nomenclature-citation></tp:nomenclature-citation-list></tp:nomenclature><tp:treatment-sec sec-type="Type material examined"><title>Type material examined.</title><p>• <bold><italic>Syntype</italic></bold>. UMZC I.102640 (1 shell), no locality data; R. McAndrew coll.</p><fig id="F19" position="float" orientation="portrait"><object-id xmlns:xlink="http://www.w3.org/1999/xlink" content-type="doi" xlink:type="simple">10.3897/zookeys.1285.186884.figure19</object-id><object-id xmlns:xlink="http://www.w3.org/1999/xlink" content-type="arpha" xlink:type="simple">FEE4B700-6A26-5644-B7F9-A3CE8D85E881</object-id><label>Figure 19.</label><caption><p><bold>A, B</bold>. <italic><tp:taxon-name><tp:taxon-name-part taxon-name-part-type="genus" reg="Diplommatina">Diplommatina</tp:taxon-name-part> <tp:taxon-name-part taxon-name-part-type="species" reg="polypleuris">polypleuris</tp:taxon-name-part></tp:taxon-name></italic> Benson, 1857: <bold>A</bold>. Specimen <named-content xmlns:xlink="http://www.w3.org/1999/xlink" content-type="dwc:institutional_code" xlink:title="Natural History Museum, London" xlink:href="https://scientific-collections.gbif.org/institution/1d808a7c-1f9e-4379-9616-edb749ecf10e" xlink:type="simple">NHMUK</named-content> 1903.7.1.2252 from Nongtung, Khasi; <bold>B</bold>. Specimen <named-content xmlns:xlink="http://www.w3.org/1999/xlink" content-type="dwc:institutional_code" xlink:title="Natural History Museum, London" xlink:href="https://scientific-collections.gbif.org/institution/1d808a7c-1f9e-4379-9616-edb749ecf10e" xlink:type="simple">NHMUK</named-content> 1891.3.17.728–730 from Nattoung; <bold>C–F</bold>. <italic><tp:taxon-name><tp:taxon-name-part taxon-name-part-type="genus" reg="Diplommatina">Diplommatina</tp:taxon-name-part> <tp:taxon-name-part taxon-name-part-type="species" reg="pupaeformis">pupaeformis</tp:taxon-name-part></tp:taxon-name></italic> Theobald, 1870: <bold>C</bold>. Specimen <abbrev xmlns:xlink="http://www.w3.org/1999/xlink" content-type="institution" xlink:title="National Museum of Wales, Cardiff" xlink:type="simple">NMW</abbrev> 1955.158.27985 from Upper Salwin, Shan State; <bold>D–F</bold>. Possible syntype <abbrev xmlns:xlink="http://www.w3.org/1999/xlink" content-type="institution" xlink:title="National Museum of Wales, Cardiff" xlink:type="simple">NMW</abbrev> 1894.015.00102 from Shan State.</p></caption><graphic xmlns:xlink="http://www.w3.org/1999/xlink" xlink:href="zookeys-1285-071_article-186884__-g019.jpg" id="oo_1718378.jpg" position="float" orientation="portrait" xlink:type="simple"><uri content-type="original_file" xlink:type="simple">https://binary.pensoft.net/fig/1718378</uri></graphic></fig></tp:treatment-sec><tp:treatment-sec sec-type="Other material"><title>Other material.</title><p>• <named-content xmlns:xlink="http://www.w3.org/1999/xlink" content-type="dwc:institutional_code" xlink:title="Natural History Museum, London" xlink:href="https://scientific-collections.gbif.org/institution/1d808a7c-1f9e-4379-9616-edb749ecf10e" xlink:type="simple">NHMUK</named-content> 1903.7.1.2314 (2 shells) from Jawai, Jaintia; Godwin-Austen coll. <named-content xmlns:xlink="http://www.w3.org/1999/xlink" content-type="dwc:institutional_code" xlink:title="Natural History Museum, London" xlink:href="https://scientific-collections.gbif.org/institution/1d808a7c-1f9e-4379-9616-edb749ecf10e" xlink:type="simple">NHMUK</named-content> 1903.7.1.2177 (1 shell) from Khasi (figured in Godwin-Austen 1884: pl. 45, figs 1, 1a); Godwin-Austen coll. <named-content xmlns:xlink="http://www.w3.org/1999/xlink" content-type="dwc:institutional_code" xlink:title="Natural History Museum, London" xlink:href="https://scientific-collections.gbif.org/institution/1d808a7c-1f9e-4379-9616-edb749ecf10e" xlink:type="simple">NHMUK</named-content> 1903.7.1.2269 (24 shells) from Shillong, Khasi Hills; Godwin-Austen coll. <named-content xmlns:xlink="http://www.w3.org/1999/xlink" content-type="dwc:institutional_code" xlink:title="Natural History Museum, London" xlink:href="https://scientific-collections.gbif.org/institution/1d808a7c-1f9e-4379-9616-edb749ecf10e" xlink:type="simple">NHMUK</named-content> 1905.5.5.49 (12 shells) from North Scarp, Khasi Hills; W.T. Blanford coll. UMZC I.102645 (1 shell), no locality data; R. McAndrew coll. <named-content xmlns:xlink="http://www.w3.org/1999/xlink" content-type="dwc:institutional_code" xlink:title="Natural History Museum, London" xlink:href="https://scientific-collections.gbif.org/institution/1d808a7c-1f9e-4379-9616-edb749ecf10e" xlink:type="simple">NHMUK</named-content> 1891.3.17.728–730 (3 shells; Fig. <xref ref-type="fig" rid="F19">19B</xref>) labelled as <italic><tp:taxon-name><tp:taxon-name-part taxon-name-part-type="genus" reg="Diplommatina">D.</tp:taxon-name-part> <tp:taxon-name-part taxon-name-part-type="species" reg="polypleuris">polypleuris</tp:taxon-name-part></tp:taxon-name></italic> var. from Nattoung; Sowerby coll. <named-content xmlns:xlink="http://www.w3.org/1999/xlink" content-type="dwc:institutional_code" xlink:title="Natural History Museum, London" xlink:href="https://scientific-collections.gbif.org/institution/1d808a7c-1f9e-4379-9616-edb749ecf10e" xlink:type="simple">NHMUK</named-content> 1903.7.1.2252 (5 shells; Fig. <xref ref-type="fig" rid="F19">19A</xref>) labelled as <tp:taxon-name><tp:taxon-name-part taxon-name-part-type="genus" reg="Diplommatina">D.</tp:taxon-name-part> <tp:taxon-name-part taxon-name-part-type="species" reg="polypleuris">polypleuris</tp:taxon-name-part> <tp:taxon-name-part taxon-name-part-type="infraspecific-rank">var.</tp:taxon-name-part> <tp:taxon-name-part taxon-name-part-type="variety" reg="minuta">minuta</tp:taxon-name-part></tp:taxon-name> from Nongtung, Khasi; Godwin-Austen coll. <named-content xmlns:xlink="http://www.w3.org/1999/xlink" content-type="dwc:institutional_code" xlink:title="Natural History Museum, London" xlink:href="https://scientific-collections.gbif.org/institution/1d808a7c-1f9e-4379-9616-edb749ecf10e" xlink:type="simple">NHMUK</named-content> 1903.7.1.2262 (1 shell) labelled as <tp:taxon-name><tp:taxon-name-part taxon-name-part-type="genus" reg="Diplommatina">D.</tp:taxon-name-part> <tp:taxon-name-part taxon-name-part-type="species" reg="polypleuris">polypleuris</tp:taxon-name-part> <tp:taxon-name-part taxon-name-part-type="infraspecific-rank">var.</tp:taxon-name-part> <tp:taxon-name-part taxon-name-part-type="variety" reg="minuta">minuta</tp:taxon-name-part></tp:taxon-name> from Japvo Peak, Naga; Godwin-Austen coll. <named-content xmlns:xlink="http://www.w3.org/1999/xlink" content-type="dwc:institutional_code" xlink:title="Natural History Museum, London" xlink:href="https://scientific-collections.gbif.org/institution/1d808a7c-1f9e-4379-9616-edb749ecf10e" xlink:type="simple">NHMUK</named-content> 1903.7.1.263 (1 shell) labelled as <tp:taxon-name><tp:taxon-name-part taxon-name-part-type="genus" reg="Diplommatina">D.</tp:taxon-name-part> <tp:taxon-name-part taxon-name-part-type="species" reg="polypleuris">polypleuris</tp:taxon-name-part> <tp:taxon-name-part taxon-name-part-type="infraspecific-rank">var.</tp:taxon-name-part> <tp:taxon-name-part taxon-name-part-type="variety" reg="minuta">minuta</tp:taxon-name-part></tp:taxon-name> from Munken Valley, Jaintia; Godwin-Austen coll.</p></tp:treatment-sec><tp:treatment-sec sec-type="Diagnosis"><title>Diagnosis.</title><p>Shell dextral, ovate-fusiform, translucent, whitish to yellowish. Whorls ~5, rounded; spire depressed conical; suture wide, deep. Teleoconch with strong, densely and equally spaced radial ribs throughout. Last three whorls nearly equal in width; penultimate whorl slightly wider than others. Aperture rounded; columellaris weak, indistinct. Peristome expanded, double, multi-layered; outer peristome expanded beyond inner peristome. Umbilicus narrowly open.</p></tp:treatment-sec><tp:treatment-sec sec-type="Distribution"><title>Distribution.</title><p>This species was originally known from its type locality in Nanclai Poonjee, Assam, India, and was later recorded from the Dafla Hills, North Khasi Hills, and Darjeeling (Hanley and <xref ref-type="bibr" rid="B89">Theobald 1870</xref>; <xref ref-type="bibr" rid="B34">Gude 1921</xref>; <xref ref-type="bibr" rid="B78">Preece et al. 2022</xref>). In Myanmar, it has been reported from Nattoung, Sandoway, which likely corresponds to the Thandwe District area in Rakhine State (<xref ref-type="bibr" rid="B91">Theobald and Stoliczka 1872</xref>; <xref ref-type="bibr" rid="B78">Preece et al. 2022</xref>).</p></tp:treatment-sec><tp:treatment-sec sec-type="Remarks"><title>Remarks.</title><p><xref ref-type="bibr" rid="B27">Godwin-Austen (1870: 4)</xref> recognised specimens from ‘North Cachar and North Jaintia Hills’ as a distinct variety, but did not provide a name for it. Subsequently, he introduced the name var. <italic>minuta</italic> for specimens from ‘Shengorh and Torúpútú Peaks’ (<xref ref-type="bibr" rid="B28">Godwin-Austen 1876</xref>: 178). However, this nomination lacks a definition, indication, description, and any reference to earlier work; therefore, this varietal name was not made available (<xref ref-type="bibr" rid="B37">ICZN 1999</xref>: Art. 12). Later, in the list of name usages under <italic><tp:taxon-name><tp:taxon-name-part taxon-name-part-type="genus" reg="Diplommatina">D.</tp:taxon-name-part> <tp:taxon-name-part taxon-name-part-type="species" reg="polypleuris">polypleuris</tp:taxon-name-part></tp:taxon-name></italic>, <xref ref-type="bibr" rid="B29">Godwin-Austen (1886</xref>: 176) stated ‘from N. Jaintia is distinct; I have named it <italic>minuta</italic>’, with an explicit indication referring to the published description in <xref ref-type="bibr" rid="B27">Godwin-Austen (1870)</xref>. It seems that the name var. <italic>minuta</italic> was made available from <xref ref-type="bibr" rid="B29">Godwin-Austen (1886)</xref>. Regarding the type series, the <abbrev xmlns:xlink="http://www.w3.org/1999/xlink" content-type="institution" xlink:title="The Natural History Museum, London (NHMUK, when citing specimen lots deposited therein)" xlink:type="simple">NHM</abbrev> holds one lot, <named-content xmlns:xlink="http://www.w3.org/1999/xlink" content-type="dwc:institutional_code" xlink:title="Natural History Museum, London" xlink:href="https://scientific-collections.gbif.org/institution/1d808a7c-1f9e-4379-9616-edb749ecf10e" xlink:type="simple">NHMUK</named-content> 1903.7.1.2252 (4 shells), registered as syntypes of <italic><tp:taxon-name><tp:taxon-name-part taxon-name-part-type="genus" reg="Diplommatina">D.</tp:taxon-name-part> <tp:taxon-name-part taxon-name-part-type="species" reg="polypleuris">polypleuris</tp:taxon-name-part> <tp:taxon-name-part taxon-name-part-type="subspecies" reg="minuta">minuta</tp:taxon-name-part></tp:taxon-name></italic>. However, the recorded locality is from ‘Nongtung, Khasi’, which does not match the locality ‘North Jaintia Hills’ associated with the original description. Therefore, this specimen lot is unlikely to be the syntype, since it neither originates from the type locality nor appears to be part of the type series examined by Godwin-Austen.</p><p>The specimen figured in <xref ref-type="bibr" rid="B78">Preece et al. (2022</xref>: fig. 34e), labelled as <italic><tp:taxon-name><tp:taxon-name-part taxon-name-part-type="genus" reg="Diplommatina">D.</tp:taxon-name-part> <tp:taxon-name-part taxon-name-part-type="species" reg="polypleuris">polypleuris</tp:taxon-name-part></tp:taxon-name></italic>, appears to have prominent radial ribs and a distinct horizontal palatalis, whereas the specimens from Nattoung (Fig. <xref ref-type="fig" rid="F19">19B</xref>), referred to as <italic><tp:taxon-name><tp:taxon-name-part taxon-name-part-type="genus" reg="Diplommatina">D.</tp:taxon-name-part> <tp:taxon-name-part taxon-name-part-type="species" reg="polypleuris">polypleuris</tp:taxon-name-part></tp:taxon-name></italic> var., tend to have weaker radial ribs and a conspicuous vertical plica. These differences suggest that the two are unlikely to represent the same taxon.</p></tp:treatment-sec><ref-list><ref id="B88"><mixed-citation xmlns:xlink="http://www.w3.org/1999/xlink" xlink:type="simple">Theobald W (1858) Notes on the distribution of some of the land and freshwater shells of India: Part II. Journal of the Asiatic Society of Bengal 27(4): 313–323. <ext-link xlink:href="https://www.biodiversitylibrary.org/item/124445#page/327/mode/1up" ext-link-type="uri" xlink:type="simple">https://www.biodiversitylibrary.org/item/124445#page/327/mode/1up</ext-link></mixed-citation></ref><ref id="B26"><mixed-citation xmlns:xlink="http://www.w3.org/1999/xlink" xlink:type="simple">Godwin-Austen HH (1868) Figures of the species of <italic><tp:taxon-name><tp:taxon-name-part taxon-name-part-type="genus">Diplommatina</tp:taxon-name-part></tp:taxon-name></italic>, Benson, hitherto described as inhabiting the Himalayas, Khasi Hills and Burma, with some additional forms of Darjiling and the Khasi Hills. Journal of the Asiatic Society of Bengal 37(2): 83–84. <ext-link xlink:href="https://www.biodiversitylibrary.org/page/41273886" ext-link-type="uri" xlink:type="simple">https://www.biodiversitylibrary.org/page/41273886</ext-link></mixed-citation></ref><ref id="B91"><mixed-citation xmlns:xlink="http://www.w3.org/1999/xlink" xlink:type="simple">Theobald W, Stoliczka F (1872) Notes on Barmese and Arakanese land shells, with descriptions of a few species. Journal of the Asiatic Society of Bengal 41(2): 329–334. <ext-link xlink:href="https://www.biodiversitylibrary.org/page/37138045" ext-link-type="uri" xlink:type="simple">https://www.biodiversitylibrary.org/page/37138045</ext-link></mixed-citation></ref><ref id="B35"><mixed-citation xmlns:xlink="http://www.w3.org/1999/xlink" xlink:type="simple">Hanley S, Theobald W (1875, 1876 [1870–1876]) Conchologia Indica: illustrations of the land and freshwater shells of British India. L. Reeve &amp; Co, London, i–xviii + 1–65 pp., 160 pls [pp 1–18, pls 1–40 (1870); pp 19–28, pls 41–60 (1872); pp 29–34, pls 61–80 (1873); pp 35–48, pls 81–120 (1874); pp 49–56, pls 121–140 (1875); pp 57–65, pls 141–160 (1876)] [Published in parts, dates follow Prashad 1927].</mixed-citation></ref><ref id="B74"><mixed-citation xmlns:xlink="http://www.w3.org/1999/xlink" xlink:type="simple">Pfeiffer L (1875 [1875–1876]) Monographia Pneumonopomorum viventium, accedente fossilium enumeratione. Supplementum tertium, monographiae Auriculaceorum parte secunda auctum. Cassellis, Theodori Fischer, 479 pp. [pp. 1–240 (1875); pp. 241–479 (1876)] <ext-link xlink:href="10.5962/bhl.title.10624" ext-link-type="doi" xlink:type="simple">https://doi.org/10.5962/bhl.title.10624</ext-link></mixed-citation></ref><ref id="B90"><mixed-citation xmlns:xlink="http://www.w3.org/1999/xlink" xlink:type="simple">Theobald W (1876) Catalogue of the Land and Fresh-water Shells of British India. Thacker, Spink &amp; Co., Calcutta, 65 pp.</mixed-citation></ref><ref id="B55"><mixed-citation xmlns:xlink="http://www.w3.org/1999/xlink" xlink:type="simple">Nevill G (1878) Hand list of <tp:taxon-name><tp:taxon-name-part taxon-name-part-type="phylum">Mollusca</tp:taxon-name-part></tp:taxon-name> in the Indian Museum, Calcutta. Part 1. <tp:taxon-name><tp:taxon-name-part taxon-name-part-type="class">Gastropoda</tp:taxon-name-part></tp:taxon-name>. <tp:taxon-name><tp:taxon-name-part taxon-name-part-type="infraclass">Pulmonata</tp:taxon-name-part></tp:taxon-name> and <tp:taxon-name><tp:taxon-name-part taxon-name-part-type="subclass">Prosobranchia</tp:taxon-name-part></tp:taxon-name> – Neurobranchia, Calcutta, 338 pp. <ext-link xlink:href="10.5962/bhl.title.11957" ext-link-type="doi" xlink:type="simple">https://doi.org/10.5962/bhl.title.11957</ext-link></mixed-citation></ref><ref id="B29"><mixed-citation xmlns:xlink="http://www.w3.org/1999/xlink" xlink:type="simple">Godwin-Austen HH (1884, 1886, 1897 [1882–1920]) Land and freshwater <tp:taxon-name><tp:taxon-name-part taxon-name-part-type="phylum">Mollusca</tp:taxon-name-part></tp:taxon-name> of India, including South Arabia, Baluchistan, Afghanistan, Kashmir, Nepal, Burmah, Pegu, Tenasserim, Malay Peninsula, Ceylon, and other islands of the Indian Ocean. Supplementary to Messrs. Theobald and Hanley’s Conchologia Indica. Taylor &amp; Francis, London. Volume 1(1882–1887): pp. 1–257, pls 1–62; Volume 2(1897–1914): pp. 1–442, pls 63–158; Volume 3(1920): pp. 1–165, pls 159–165. [pp. 1–46, pls 63–69 (1897); pls 43–51 (1884); pp. 165–206 (1886)] <ext-link xlink:href="https://www.biodiversitylibrary.org/page/13069144" ext-link-type="uri" xlink:type="simple">https://www.biodiversitylibrary.org/page/13069144</ext-link></mixed-citation></ref><ref id="B34"><mixed-citation xmlns:xlink="http://www.w3.org/1999/xlink" xlink:type="simple">Gude GK (1921) <tp:taxon-name><tp:taxon-name-part taxon-name-part-type="phylum">Mollusca</tp:taxon-name-part></tp:taxon-name> III (Land Operculates). The Fauna of British India, including Ceylon and Burma. Taylor and Francis, London, 386 pp.</mixed-citation></ref><ref id="B41"><mixed-citation xmlns:xlink="http://www.w3.org/1999/xlink" xlink:type="simple">Kobelt W, Möllendorff O von (1898) Catalog der gegenwärtig lebend bekannten Pneumonopomen. Nachrichtsblatt der Deutschen Malakozoologischen Gesellschaft 30: 129–160. <ext-link xlink:href="10.5962/bhl.title.14877" ext-link-type="doi" xlink:type="simple">https://doi.org/10.5962/bhl.title.14877</ext-link></mixed-citation></ref><ref id="B40"><mixed-citation xmlns:xlink="http://www.w3.org/1999/xlink" xlink:type="simple">Kobelt W (1902) Das Tierreich. Eine Zusammenstellung und Kennzeichnung der rezenten Tierformen. 16. Lieferung. <tp:taxon-name><tp:taxon-name-part taxon-name-part-type="phylum">Mollusca</tp:taxon-name-part></tp:taxon-name>. <tp:taxon-name><tp:taxon-name-part taxon-name-part-type="family">Cyclophoridae</tp:taxon-name-part></tp:taxon-name>. R. Friedländer, Berlin, 662 pp. <ext-link xlink:href="https://biodiversitylibrary.org/page/1000211" ext-link-type="uri" xlink:type="simple">https://biodiversitylibrary.org/page/1000211</ext-link></mixed-citation></ref><ref id="B78"><mixed-citation xmlns:xlink="http://www.w3.org/1999/xlink" xlink:type="simple">Preece RC, White TS, Raheem DC, Ketchum H, Ablett J, Taylor H, Webb K, Naggs F (2022) William Benson and the origins of the golden age of malacology in British India: Biography, illustrated catalogue and evaluation of his molluscan types. Tropical Natural History, Supplement 6: 1–434. <ext-link xlink:href="10.58837/tnh.22.6.257073" ext-link-type="doi" xlink:type="simple">https://doi.org/10.58837/tnh.22.6.257073</ext-link></mixed-citation></ref><ref id="B89"><mixed-citation xmlns:xlink="http://www.w3.org/1999/xlink" xlink:type="simple">Theobald W (1870) Descriptions of some new land shells from the Shan States and Pegu. Journal of the Asiatic Society of Bengal 39(4): 395–402. <ext-link xlink:href="https://biodiversitylibrary.org/page/41301999" ext-link-type="uri" xlink:type="simple">https://biodiversitylibrary.org/page/41301999</ext-link></mixed-citation></ref><ref id="B27"><mixed-citation xmlns:xlink="http://www.w3.org/1999/xlink" xlink:type="simple">Godwin-Austen HH (1870) Descriptions of new species of <tp:taxon-name><tp:taxon-name-part taxon-name-part-type="subfamily">Diplommatinae</tp:taxon-name-part></tp:taxon-name> from the Khasi Hills. Journal of the Asiatic Society of Bengal 39(2): 1–9. <ext-link xlink:href="https://www.biodiversitylibrary.org/page/41301576" ext-link-type="uri" xlink:type="simple">https://www.biodiversitylibrary.org/page/41301576</ext-link></mixed-citation></ref><ref id="B28"><mixed-citation xmlns:xlink="http://www.w3.org/1999/xlink" xlink:type="simple">Godwin-Austen HH (1876) On the <tp:taxon-name><tp:taxon-name-part taxon-name-part-type="superfamily">Cyclostomacea</tp:taxon-name-part></tp:taxon-name> of the Dafla Hills, Assam. The Journal of the Asiatic Society of Bengal 45(3): 171–184. <ext-link xlink:href="https://www.biodiversitylibrary.org/page/37118189" ext-link-type="uri" xlink:type="simple">https://www.biodiversitylibrary.org/page/37118189</ext-link></mixed-citation></ref><ref id="B37"><mixed-citation xmlns:xlink="http://www.w3.org/1999/xlink" xlink:type="simple">ICZN (1999) International Code of Zoological Nomenclature, Fourth Edition. International Trust for Zoological Nomenclature, London, 306 pp.</mixed-citation></ref></ref-list></tp:taxon-treatment>
