# Supplementary material for: Contributions of a small collection of the terrestrial microsnails genus Diplommatina s.l. (Caenogastropoda, Cyclophoroidea, Diplommatinidae) from Myanmar, with a catalogue of recorded species and description of two new species
Source: Zookeys. 2026 Jul 17;1285:71–124. doi: 10.3897/zookeys.1285.186884 (PMC13401188; doi:10.3897/zookeys.1285.186884)
Supplement: XML Treatment for Diplommatina pupaeformis [file zookeys.1285.186884-treatment28.xml]

<!DOCTYPE tp:taxon-treatment
  PUBLIC "-//TaxonX//DTD Taxonomic Treatment Publishing DTD v0 20100105//EN" "tax-treatment-NSO.dtd">
<tp:taxon-treatment xmlns:tp="http://www.plazi.org/taxpub"><tp:treatment-meta><kwd-group><label>Taxon classification</label><kwd>
                <named-content content-type="kingdom">Animalia</named-content>
              </kwd><kwd>
                <named-content content-type="order">Architaenioglossa</named-content>
              </kwd><kwd>
                <named-content content-type="family">Diplommatinidae</named-content>
              </kwd></kwd-group><mixed-citation publication-type="journal"><person-group><name><surname>Tongkerd</surname><given-names>Piyoros</given-names></name><name><surname>Lwin</surname><given-names>Ngwe</given-names></name><name><surname>Ablett</surname><given-names>Jonathan D.</given-names></name><name><surname>Pholyotha</surname><given-names>Arthit</given-names></name><name><surname>Annate</surname><given-names>Supunya</given-names></name><name><surname>Sutcharit</surname><given-names>Chirasak</given-names></name></person-group><article-title>Contributions of a small collection of the terrestrial microsnails genus <italic><tp:taxon-name><tp:taxon-name-part taxon-name-part-type="genus" reg="Diplommatina">Diplommatina</tp:taxon-name-part></tp:taxon-name></italic> s.l. (<tp:taxon-name><tp:taxon-name-part taxon-name-part-type="subclass" reg="Caenogastropoda">Caenogastropoda</tp:taxon-name-part></tp:taxon-name>, <tp:taxon-name><tp:taxon-name-part taxon-name-part-type="superfamily" reg="Cyclophoroidea">Cyclophoroidea</tp:taxon-name-part></tp:taxon-name>, <tp:taxon-name><tp:taxon-name-part taxon-name-part-type="family" reg="Diplommatinidae">Diplommatinidae</tp:taxon-name-part></tp:taxon-name>) from Myanmar, with a catalogue of recorded species and description of two new species</article-title><source>Zookeys</source><day>17</day><month>07</month><year>2026</year><volume>1285</volume><fpage>71</fpage><lpage>124</lpage><pub-id pub-id-type="doi">10.3897/zookeys.1285.186884</pub-id></mixed-citation></tp:treatment-meta><tp:nomenclature><label>26</label><tp:taxon-name><object-id xmlns:xlink="http://www.w3.org/1999/xlink" content-type="arpha" xlink:type="simple">BBD32EDF-393E-5876-ACC2-F2EE970D5C3D</object-id>
                    		<tp:taxon-name-part taxon-name-part-type="genus" reg="Diplommatina">Diplommatina</tp:taxon-name-part> <tp:taxon-name-part taxon-name-part-type="species" reg="pupaeformis">pupaeformis</tp:taxon-name-part>
                    	</tp:taxon-name><tp:taxon-authority>Theobald, 1870</tp:taxon-authority><xref ref-type="fig" rid="F19">Fig. 19 C–F</xref><tp:nomenclature-citation-list><tp:nomenclature-citation><tp:taxon-name><tp:taxon-name-part taxon-name-part-type="genus" reg="Diplommatina">Diplommatina</tp:taxon-name-part> <tp:taxon-name-part taxon-name-part-type="species" reg="pupaeformis">pupaeformis</tp:taxon-name-part></tp:taxon-name><comment> Theobald, 1870: 398. Type locality: Shan States. <xref ref-type="bibr" rid="B74">Pfeiffer 1875</xref>: 84, 85. <xref ref-type="bibr" rid="B90">Theobald 1876</xref>: 42. <xref ref-type="bibr" rid="B29">Godwin-Austen 1884</xref>: pl. 46, figs 4, 4a. <xref ref-type="bibr" rid="B29">Godwin-Austen 1886</xref>: 182. <xref ref-type="bibr" rid="B34">Gude 1921</xref>: 329.</comment></tp:nomenclature-citation><tp:nomenclature-citation><tp:taxon-name><tp:taxon-name-part taxon-name-part-type="genus" reg="Diplommatina">Diplommatina</tp:taxon-name-part> <tp:taxon-name-part taxon-name-part-type="species" reg="salwiniana">salwiniana</tp:taxon-name-part> <tp:taxon-name-part taxon-name-part-type="infraspecific-rank">var.</tp:taxon-name-part> <tp:taxon-name-part taxon-name-part-type="variety" reg="pupaeformis">pupaeformis</tp:taxon-name-part></tp:taxon-name><comment>—<xref ref-type="bibr" rid="B55">Nevill 1878</xref>: 285.</comment></tp:nomenclature-citation><tp:nomenclature-citation><tp:taxon-name><tp:taxon-name-part taxon-name-part-type="genus" reg="Diplommatina">Diplommatina</tp:taxon-name-part> (<tp:taxon-name-part taxon-name-part-type="subgenus" reg="Eudiplommatina">Eudiplommatina</tp:taxon-name-part>) <tp:taxon-name-part taxon-name-part-type="species" reg="pupaeformis">pupaeformis</tp:taxon-name-part></tp:taxon-name><comment> —<xref ref-type="bibr" rid="B41">Kobelt and Möllendorff 1898</xref>: 137.</comment></tp:nomenclature-citation><tp:nomenclature-citation><tp:taxon-name><tp:taxon-name-part taxon-name-part-type="genus" reg="Diplommatina">Diplommatina</tp:taxon-name-part> (<tp:taxon-name-part taxon-name-part-type="subgenus" reg="Diplommatina">Diplommatina</tp:taxon-name-part>) <tp:taxon-name-part taxon-name-part-type="species" reg="pupaeformis">pupaeformis</tp:taxon-name-part></tp:taxon-name><comment> —<xref ref-type="bibr" rid="B40">Kobelt 1902</xref>: 442.</comment></tp:nomenclature-citation></tp:nomenclature-citation-list></tp:nomenclature><tp:treatment-sec sec-type="Type material examined"><title>Type material examined.</title><p>Myanmar • <bold>Possible <italic>syntypes</italic></bold>. <abbrev xmlns:xlink="http://www.w3.org/1999/xlink" content-type="institution" xlink:title="National Museum of Wales, Cardiff" xlink:type="simple">NMW</abbrev> 1894.015.00102 (3 shells; Fig. <xref ref-type="fig" rid="F19">19D–F</xref>) from Shan State; Fedden coll.</p></tp:treatment-sec><tp:treatment-sec sec-type="Other material"><title>Other material.</title><p>Myanmar • <abbrev xmlns:xlink="http://www.w3.org/1999/xlink" content-type="institution" xlink:title="National Museum of Wales, Cardiff" xlink:type="simple">NMW</abbrev> 1955.158.27985 (1 shell; Fig. <xref ref-type="fig" rid="F19">19C</xref>) from Upper Salwin, Shan State Godwin-Austen ex. Melvill-Tomlin coll.</p></tp:treatment-sec><tp:treatment-sec sec-type="Diagnosis"><title>Diagnosis.</title><p>Shell sinistral, fusiform to almost pupilliform, whitish or transparent yellow. Whorls ~7½ and slightly convex; spire conical; suture wide, deep. Protoconch ~1¾ whorl, nearly smooth, without radial ribs or with weak wrinkles and coalescing round malleated pits. Teleoconch with delicate costae then becoming strong, regularly spaced radial ribs towards aperture. No spiral striation. Penultimate whorl slightly wider than last whorl. Aperture rounded; columellaris distinct, slightly directed downward to palatal wall. Peristome broadly expanded; lip thickened, multi-layered. Umbilicus sealed.</p></tp:treatment-sec><tp:treatment-sec sec-type="Distribution"><title>Distribution.</title><p>This species is currently known only from Shan State and is likely endemic to the region.</p></tp:treatment-sec><tp:treatment-sec sec-type="Remarks"><title>Remarks.</title><p>This is the only one of the four diplommatinid species described by <xref ref-type="bibr" rid="B89">Theobald (1870)</xref> for which the type series could be located (T. White, B. Rowson, and J. Gallichan, pers. comm.). In the introduction, <xref ref-type="bibr" rid="B89">Theobald (1870</xref>: 398) stated that the specimens were obtained from Mr. Fedden, who had collected them after returning from the Upper Salwin. The <abbrev xmlns:xlink="http://www.w3.org/1999/xlink" content-type="institution" xlink:title="National Museum of Wales, Cardiff" xlink:type="simple">NMW</abbrev>, Cardiff, holds a lot from the Fedden collection containing three shells, and with the collection locality labelled ‘Shan States, Burmah’, which are considered syntypes.</p></tp:treatment-sec><tp:treatment-sec><!--Section generated to contain objects referenced in tp:taxon-treatment.--><fig id="F19" position="float" orientation="portrait"><object-id xmlns:xlink="http://www.w3.org/1999/xlink" content-type="doi" xlink:type="simple">10.3897/zookeys.1285.186884.figure19</object-id><object-id xmlns:xlink="http://www.w3.org/1999/xlink" content-type="arpha" xlink:type="simple">FEE4B700-6A26-5644-B7F9-A3CE8D85E881</object-id><label>Figure 19.</label><caption><p><bold>A, B</bold>. <italic><tp:taxon-name><tp:taxon-name-part taxon-name-part-type="genus" reg="Diplommatina">Diplommatina</tp:taxon-name-part> <tp:taxon-name-part taxon-name-part-type="species" reg="polypleuris">polypleuris</tp:taxon-name-part></tp:taxon-name></italic> Benson, 1857: <bold>A</bold>. Specimen <named-content xmlns:xlink="http://www.w3.org/1999/xlink" content-type="dwc:institutional_code" xlink:title="Natural History Museum, London" xlink:href="https://scientific-collections.gbif.org/institution/1d808a7c-1f9e-4379-9616-edb749ecf10e" xlink:type="simple">NHMUK</named-content> 1903.7.1.2252 from Nongtung, Khasi; <bold>B</bold>. Specimen <named-content xmlns:xlink="http://www.w3.org/1999/xlink" content-type="dwc:institutional_code" xlink:title="Natural History Museum, London" xlink:href="https://scientific-collections.gbif.org/institution/1d808a7c-1f9e-4379-9616-edb749ecf10e" xlink:type="simple">NHMUK</named-content> 1891.3.17.728–730 from Nattoung; <bold>C–F</bold>. <italic><tp:taxon-name><tp:taxon-name-part taxon-name-part-type="genus" reg="Diplommatina">Diplommatina</tp:taxon-name-part> <tp:taxon-name-part taxon-name-part-type="species" reg="pupaeformis">pupaeformis</tp:taxon-name-part></tp:taxon-name></italic> Theobald, 1870: <bold>C</bold>. Specimen <abbrev xmlns:xlink="http://www.w3.org/1999/xlink" content-type="institution" xlink:title="National Museum of Wales, Cardiff" xlink:type="simple">NMW</abbrev> 1955.158.27985 from Upper Salwin, Shan State; <bold>D–F</bold>. Possible syntype <abbrev xmlns:xlink="http://www.w3.org/1999/xlink" content-type="institution" xlink:title="National Museum of Wales, Cardiff" xlink:type="simple">NMW</abbrev> 1894.015.00102 from Shan State.</p></caption><graphic xmlns:xlink="http://www.w3.org/1999/xlink" xlink:href="zookeys-1285-071_article-186884__-g019.jpg" id="oo_1718378.jpg" position="float" orientation="portrait" xlink:type="simple"><uri content-type="original_file" xlink:type="simple">https://binary.pensoft.net/fig/1718378</uri></graphic></fig></tp:treatment-sec><ref-list><ref id="B74"><mixed-citation xmlns:xlink="http://www.w3.org/1999/xlink" xlink:type="simple">Pfeiffer L (1875 [1875–1876]) Monographia Pneumonopomorum viventium, accedente fossilium enumeratione. Supplementum tertium, monographiae Auriculaceorum parte secunda auctum. Cassellis, Theodori Fischer, 479 pp. [pp. 1–240 (1875); pp. 241–479 (1876)] <ext-link xlink:href="10.5962/bhl.title.10624" ext-link-type="doi" xlink:type="simple">https://doi.org/10.5962/bhl.title.10624</ext-link></mixed-citation></ref><ref id="B90"><mixed-citation xmlns:xlink="http://www.w3.org/1999/xlink" xlink:type="simple">Theobald W (1876) Catalogue of the Land and Fresh-water Shells of British India. Thacker, Spink &amp; Co., Calcutta, 65 pp.</mixed-citation></ref><ref id="B29"><mixed-citation xmlns:xlink="http://www.w3.org/1999/xlink" xlink:type="simple">Godwin-Austen HH (1884, 1886, 1897 [1882–1920]) Land and freshwater <tp:taxon-name><tp:taxon-name-part taxon-name-part-type="phylum">Mollusca</tp:taxon-name-part></tp:taxon-name> of India, including South Arabia, Baluchistan, Afghanistan, Kashmir, Nepal, Burmah, Pegu, Tenasserim, Malay Peninsula, Ceylon, and other islands of the Indian Ocean. Supplementary to Messrs. Theobald and Hanley’s Conchologia Indica. Taylor &amp; Francis, London. Volume 1(1882–1887): pp. 1–257, pls 1–62; Volume 2(1897–1914): pp. 1–442, pls 63–158; Volume 3(1920): pp. 1–165, pls 159–165. [pp. 1–46, pls 63–69 (1897); pls 43–51 (1884); pp. 165–206 (1886)] <ext-link xlink:href="https://www.biodiversitylibrary.org/page/13069144" ext-link-type="uri" xlink:type="simple">https://www.biodiversitylibrary.org/page/13069144</ext-link></mixed-citation></ref><ref id="B34"><mixed-citation xmlns:xlink="http://www.w3.org/1999/xlink" xlink:type="simple">Gude GK (1921) <tp:taxon-name><tp:taxon-name-part taxon-name-part-type="phylum">Mollusca</tp:taxon-name-part></tp:taxon-name> III (Land Operculates). The Fauna of British India, including Ceylon and Burma. Taylor and Francis, London, 386 pp.</mixed-citation></ref><ref id="B55"><mixed-citation xmlns:xlink="http://www.w3.org/1999/xlink" xlink:type="simple">Nevill G (1878) Hand list of <tp:taxon-name><tp:taxon-name-part taxon-name-part-type="phylum">Mollusca</tp:taxon-name-part></tp:taxon-name> in the Indian Museum, Calcutta. Part 1. <tp:taxon-name><tp:taxon-name-part taxon-name-part-type="class">Gastropoda</tp:taxon-name-part></tp:taxon-name>. <tp:taxon-name><tp:taxon-name-part taxon-name-part-type="infraclass">Pulmonata</tp:taxon-name-part></tp:taxon-name> and <tp:taxon-name><tp:taxon-name-part taxon-name-part-type="subclass">Prosobranchia</tp:taxon-name-part></tp:taxon-name> – Neurobranchia, Calcutta, 338 pp. <ext-link xlink:href="10.5962/bhl.title.11957" ext-link-type="doi" xlink:type="simple">https://doi.org/10.5962/bhl.title.11957</ext-link></mixed-citation></ref><ref id="B41"><mixed-citation xmlns:xlink="http://www.w3.org/1999/xlink" xlink:type="simple">Kobelt W, Möllendorff O von (1898) Catalog der gegenwärtig lebend bekannten Pneumonopomen. Nachrichtsblatt der Deutschen Malakozoologischen Gesellschaft 30: 129–160. <ext-link xlink:href="10.5962/bhl.title.14877" ext-link-type="doi" xlink:type="simple">https://doi.org/10.5962/bhl.title.14877</ext-link></mixed-citation></ref><ref id="B40"><mixed-citation xmlns:xlink="http://www.w3.org/1999/xlink" xlink:type="simple">Kobelt W (1902) Das Tierreich. Eine Zusammenstellung und Kennzeichnung der rezenten Tierformen. 16. Lieferung. <tp:taxon-name><tp:taxon-name-part taxon-name-part-type="phylum">Mollusca</tp:taxon-name-part></tp:taxon-name>. <tp:taxon-name><tp:taxon-name-part taxon-name-part-type="family">Cyclophoridae</tp:taxon-name-part></tp:taxon-name>. R. Friedländer, Berlin, 662 pp. <ext-link xlink:href="https://biodiversitylibrary.org/page/1000211" ext-link-type="uri" xlink:type="simple">https://biodiversitylibrary.org/page/1000211</ext-link></mixed-citation></ref><ref id="B89"><mixed-citation xmlns:xlink="http://www.w3.org/1999/xlink" xlink:type="simple">Theobald W (1870) Descriptions of some new land shells from the Shan States and Pegu. Journal of the Asiatic Society of Bengal 39(4): 395–402. <ext-link xlink:href="https://biodiversitylibrary.org/page/41301999" ext-link-type="uri" xlink:type="simple">https://biodiversitylibrary.org/page/41301999</ext-link></mixed-citation></ref></ref-list></tp:taxon-treatment>
