# Supplementary material for: Contributions of a small collection of the terrestrial microsnails genus Diplommatina s.l. (Caenogastropoda, Cyclophoroidea, Diplommatinidae) from Myanmar, with a catalogue of recorded species and description of two new species
Source: Zookeys. 2026 Jul 17;1285:71–124. doi: 10.3897/zookeys.1285.186884 (PMC13401188; doi:10.3897/zookeys.1285.186884)
Supplement: Supplementary material 1 — Supplementary information [file zookeys-1285-071_article-186884__-s001.zip]

Archive with 8 entries (8 files):
- 186884_3U-1-U_Micro_CT_raw_SH3-Diplommatina_scalaroidea.vxm
- 186884_3U-1-U_Micro_CT_raw_MY6-Diplommatina_nimanandhi.vxm
- 186884_3U-1-U_Micro_CT_raw_PA3-Diplommatina_prolixus.vxm
- 186884_3U-1-U_Micro_CT_raw_MD2-Diplommatina_akron.vxm
- 186884_3U-1-U_Micro_CT_raw_MY3-Diplommatina_richthofeni.vxm
- 186884_3U-1-U_Micro_CT_raw_MY5-Diplommatina_carneola.vxm
- 186884_3U-1-U_Micro_CT_raw_TN3-Pagodapalaina_suratensis.vxm
- 186884_3U-1-U_Micro_CT_raw_TN2-Diplommatina_somsakpanhai.vxm
